# Supplementary material for: The impact of Movement Control Order during the COVID-19 pandemic on lifestyle behaviours and body weight changes: Findings from the MyNutriLifeCOVID-19 online survey
Source: PLoS One. 2022 Jan 18;17(1):e0262332. doi: 10.1371/journal.pone.0262332 (PMC8765628; doi:10.1371/journal.pone.0262332)
Supplement: S1 File — (XLSX) [file pone.0262332.s001.xlsx]

## Sheet: Sheet1
Number	State	Age	Sex	Ethnicity	Marital_status	Highest_educational_level	Family_income	Employment_status_during_MCO	Current_living_condition	Number_of_family_members	Disease_history	BMI_Before_MCO	BMI_during_MCO	Body_weight_changes_kg	Weight_Changes_During_MCO	Weight_management_during_MCO	Current_eating_pattern_compared_to_before_MCO	Current_physical_activities_compared_to_before_MCO	Current_sleep_quality_compared_to_before_MCO	Sleep_latency	Perform_any_physical_activities	Ordering_foods_drinks_through_Food_Delivery_Apps	Consuming_foods_drinks_from_restaurants	Practicing_healthier_cooking_methods	Practicing_healthy_eating_concept	Drinking_sugar_sweetened_beverages	Consuming_fried_high_fat_foods	Consuming_sweet_high_sugary_foods	Consuming_lunch	Taking_snacks
1	1	35	0	0	2	0	0	0	0	3	0	0	0	-3	1	0		0	2	2	0	0	3	2	3	3	0	2	0	0
2	7	51	1	0	1	0	2	0	0	6	0	0	0	-3	1	0		2	0	2	1	3	3	2	2	2	2	2	1	2
3	14	25	0	2	0	0	1	1	0	6	0	0	0	-2	1	1	1	3	1	2	1	3	2	0	0	2	0	0	0	0
4	7	36	0	0	1	0	2	0	0	4	0	1	1	-1	1	2		0	2	1	0	3	2	2	0	2	1	2	0	1
5	5	34	0	0	1	0	2	0	0	4	1	2	0	-1	1	0		1	0	2	0	2	2	1	2	3	0	1	0	2
6	2	40	1	2	1	0	2	0	0	3	0	2	2	0	0	1	1	0	1	0	0	2	2	2	0	3	2	3	0	3
7	5	43	0	0	1	0	2	0	0	6	1	3	3	0	0	0		3	0	2	0	2	2	0	3	3	2	2	0	3
8	5	30	0	1	0	0	1	1	0	6	0	0	0	1	2	0		0	2	3	0	2	2	2	2	2	1	2	0	1
9	5	35	0	0	1	0	2	0	0	2	0	2	2	-1	1	1		3	1	1	1	2	2	0	1	3	3	2	0	2
10	4	34	1	1	0	0	2	0	0	4	0	0	0	0.1	2	1		3	0	3	0	3	2	0	0	3	2	2	0	0
11	2	59	0	2	1	0	1	0	0	7	0	2	2	-2	1	1	0	2	0	2	1	2	3	0	0	3	1	1	0	1
12	1	35	0	1	0	0	1	0	0	3	0	2	0	-4	1	1	0	3	1	0	0	2	3	0	1	3	3	3	0	0
13	5	26	0	0	0	0	0	0	0	5	0	0	0	-2	1	0		0	1	1	0	2	2	0	0	1	0	0	0	0
14	5	35	0	2	1	0	2	0	0	5	0	2	2	1	2	1		3	1	0	0	3	3	0	0	3	2	2	0	2
15	1	38	1	1	1	0	2	0	0	4	1	2	2	0	0	0		2	2	2	0	0	0	0	0	0	0	0	0	0
16	5	39	0	0	1	0	2	0	1	6	0	0	0	0	0	2		1	0	2	0	2	3	1	1	0	0	1	0	0
17	8	38	0	1	0	0	0	0	0	3	0	0	0	0	0	0		0	0	2	0	3	3	2	0	3	2	3	0	2
18	5	27	0	1	0	0	0	1	2	6	0	0	0	0	0	2		0	2	3	0	2	3	2	1	3	2	2	0	1
19	15	38	0	0	0	0	2	0	1	3	1	3	3	-4	1	1		2	2	2	1	2	2	1	2	0	1	2	0	0
20	5	32	0	0	1	0	2	0	0	4	1	0	0	-2.5	1	1		3	0	2	0	3	3	1	0	0	0	2	0	0
21	5	37	0	0	1	0	2	0	0	5	0	0	0	0	0	1		0	2	2	0	2	3	0	0	2	1	1	0	0
22	4	52	1	2	1	1	2	1	0	5	1	0	0	0	0	1		3	0	3	0	3	3	0	0	2	1	3	0	2
23	4	23	0	0	0	0	1	1	0	9	0	0	0	-3	1	1		3	2	2	1	3	3	0	1	0	0	1	0	1
25	4	35	0	0	1	0	0	0	0	4	0	3	3	0	0	1		1	0	1	0	2	2	0	0	0	0	1	0	2
26	5	27	0	0	0	0	2	0	0	8	0	0	0	1	2	0		2	0	1	0	3	3	0	0	1	2	0	0	2
27	4	37	0	0	1	0	0	0	0	5	0	2	2	0	0	2		0	1	0	0	3	1	0	0	2	0	2	0	2
28	7	33	0	1	1	0	2	0	0	5	0	0	0	0	0	0		2	0	1	0	3	3	0	0	2	2	2	0	3
29	15	51	0	0	1	0	2	0	0	3	0	2	0	-1	1	1		0	0	2	0	2	2	2	0	3	0	2	0	2
30	5	36	0	1	1	0	2	0	0	5	0	2	2	-2	1	1		3	0	2	1	2	2	0	0	2	2	2	0	2
31	5	46	0	1	0	0	1	1	1	1	0	0	0	1	2	0		1	2	2	0	3	3	2	2	3	2	2	0	1
32	2	32	1	1	1	0	0	0	0	2	0	2	2	0.6	2	1		2	0	2	0	2	2	1	0	3	3	2	0	2
33	7	28	0	1	0	0	0	0	0	4	0	0	0	0	0	0		2	1	1	0	2	2	0	0	2	1	1	0	1
34	4	41	0	0	1	0	2	0	0	3	1	0	0	1	2	1		1	0	0	0	3	3	1	0	3	2	2	0	2
35	2	51	0	0	1	0	2	0	0	5	0	0	0	-0.5	1	1		3	0	1	1	2	3	0	3	0	0	0	0	0
36	5	27	0	0	0	0	0	0	0	5	0	0	0	4	2	0	2	3	0	0	0	2	3	2	2	0	0	2	0	2
37	2	24	0	1	0	0	2	1	0	5	0	0	0	-1.2	1	0		1	0	1	0	3	2	2	1	3	2	2	0	1
38	1	21	0	0	0	0	0	1	0	2	1	0	1	-1	1	2	1	0	1	0	0	2	3	1	0	0	0	1	0	1
39	5	41	0	0	1	0	2	1	0	5	1	1	1	1	2	2	1	2	0	1	0	3	3	2	0	2	0	2	0	2
40	4	32	0	1	0	0	2	1	0	5	0	0	0	0	0	0	1	3	0	1	0	2	3	0	1	2	2	2	0	2
41	1	20	0	2	0	0	2	1	0	5	0	0	0	2	2	0	2	1	2	2	0	3	3	3	0	2	1	0	0	0
42	5	33	0	2	1	0	2	0	0	2	0	0	0	0	0	1	1	0	0	1	0	2	2	0	1	2	2	2	0	2
43	5	21	0	0	0	0	2	1	0	7	0	0	0	-2	1	0	0	2	2	2	1	2	2	3	0	2	0	0	0	0
44	16	40	0	1	1	0	2	0	0	4	0	0	0	0	0	2	1	3	0	2	0	3	2	0	0	3	2	2	0	3
45	8	23	0	0	0	0	1	1	0	4	0	0	0	0	0	0	0	2	0	0	0	3	3	2	1	2	1	2	0	2
46	11	21	0	0	0	0	1	1	1	1	0	0	0	0	0	1	1	2	1	2	1	2	0	0	0	0	0	0	0	0
47	5	22	0	0	0	0	1	1	0	5	0	0	0	6	2	0	2	1	1	0	0	2	0	2	2	0	1	2	1	0
48	9	22	0	0	0	0	1	1	0	5	0	1	1	0.6	2	2	0	0	1	3	0	3	3	0	1	1	0	2	0	2
49	4	22	0	1	0	0	1	1	0	4	0	2	2	0	0	0	2	0	2	2	0	3	3	0	0	3	1	2	0	2
50	1	23	0	1	0	0	2	1	0	4	0	1	1	1	2	2	0	3	0	1	1	3	3	0	0	3	3	3	0	1
51	2	29	0	0	1	0	0	0	0	4	0	0	0	2	2	2	0	3	1	0	0	2	1	1	1	3	0	2	0	1
52	5	36	1	0	0	0	0	0	0	3	1	0	0	0	0	0	0	0	0	1	0	2	3	2	2	2	2	2	0	1
53	10	22	0	1	0	0	1	1	0	5	0	1	1	1	2	0	1	3	1	0	0	3	3	3	3	3	2	2	0	0
55	5	24	0	1	0	0	1	1	0	2	0	1	1	0	0	2	1	3	0	0	0	2	2	0	0	2	1	2	0	2
56	6	20	0	1	0	0	0	1	0	3	0	0	0	-1	1	1	1	3	1	1	0	2	3	0	2	2	3	1	0	0
57	7	22	0	0	0	0	2	1	0	9	0	0	0	0	0	1	0	3	2	2	0	3	2	0	0	0	0	0	0	1
58	5	27	0	0	0	0	1	1	1	3	0	0	0	1	2	1	1	2	2	0	0	2	3	0	0	3	1	2	0	1
59	11	22	0	3	0	0	0	1	2	5	0	0	0	2	2	1	0	3	2	3	0	2	3	2	2	2	2	2	0	2
60	1	22	0	0	0	0	2	1	0	4	0	2	2	-3	1	0	1	0	2	0	0	2	2	0	2	2	2	1	0	1
61	4	38	0	1	0	0	0	0	0	3	0	0	0	0	0	2	1	2	0	0	0	3	3	0	0	2	2	2	0	2
62	5	23	0	1	0	0	2	1	0	4	0	0	1	-2	1	1	1	1	2	3	0	3	2	0	2	3	2	3	0	0
63	1	22	1	0	0	0	0	1	0	3	0	3	2	-3	1	1	0	0	2	2	1	3	3	2	0	3	0	2	0	2
64	5	24	0	1	0	0	0	1	0	3	0	1	1	1	2	0	1	3	2	3	0	3	1	1	1	3	0	0	0	1
65	2	22	0	0	0	0	1	1	0	3	0	1	1	0	0	0	0	0	1	0	0	3	3	2	1	2	1	1	0	0
66	1	21	1	1	0	0	0	1	1	1	0	0	0	0	0	1	2	2	0	1	0	3	3	3	3	3	2	3	0	2
67	9	38	0	0	1	0	0	0	0	7	1	3	2	-2	1	2	1	1	2	2	0	2	2	0	0	3	0	1	0	0
68	5	21	0	0	0	0	2	1	0	6	0	0	0	0	0	1	0	0	0	1	0	2	3	2	3	3	1	2	0	2
69	8	22	0	1	0	0	1	1	0	3	0	1	1	0.3	2	0	0	3	1	1	0	3	2	2	1	3	2	2	0	2
70	14	43	0	0	1	0	2	0	0	5	0	0	0	0	0	1	1	3	0	1	1	3	3	2	3	3	2	2	0	2
71	5	43	0	0	1	0	2	0	0	2	0	3	3	-2	1	1	2	0	0	2	0	3	3	1	0	3	1	1	0	0
72	6	64	1	1	1	0	2	1	0	4	1	2	2	2	2	2	0	1	0	1	0	3	0	2	3	2	0	0	0	0
73	5	44	0	1	1	0	0	1	0	6	0	0	0	-1	1	1	1	3	2	3	1	1	3	0	0	3	3	2	0	1
74	10	27	0	0	0	0	1	0	0	5	0	0	0	1	2	1	0	0	2	0	0	2	3	1	1	3	0	1	0	0
75	3	22	0	0	0	0	1	1	0	6	1	3	3	0	0	0	2	0	0	2	0	3	1	1	2	0	0	0	0	0
76	5	31	0	0	1	0	2	0	0	5	0	0	0	0	0	0	2	3	0	1	0	2	2	2	0	1	0	0	0	2
77	5	33	1	0	1	0	1	0	0	3	0	2	2	-2	1	2	0	1	1	1	0	2	2	0	0	1	0	0	0	1
78	2	35	0	0	1	0	0	0	1	6	0	0	0	0	0	2	1	1	1	0	0	2	3	0	1	1	0	2	0	0
79	16	31	0	0	0	0	0	0	1	1	0	0	0	-1	1	1	0	0	2	1	0	2	2	1	0	3	1	2	0	3
80	8	22	0	1	0	0	1	1	0	3	0	1	1	0.3	2	0	0	3	1	1	0	3	2	2	1	3	2	2	0	2
81	10	48	0	1	1	0	2	0	0	6	0	0	0	2	2	1	1	3	0	2	1	3	3	0	1	3	1	1	0	0
82	1	21	0	0	0	0	0	1	0	6	0	1	1	-1	1	1	1	0	2	2	0	2	2	2	1	0	1	1	0	1
83	5	32	0	0	1	0	0	1	0	4	0	0	0	1	2	0	1	0	0	2	0	2	2	2	2	2	1	1	1	1
84	8	23	0	1	0	0	0	1	0	7	0	0	0	0	0	1	0	2	2	3	0	3	3	1	3	2	3	1	0	0
85	7	23	1	0	0	0	2	1	0	10	0	2	2	-1	1	1	1	3	1	0	0	2	3	3	1	2	1	2	0	1
86	5	29	1	1	0	0	2	0	0	5	0	0	0	-3	1	1	1	0	2	0	0	3	2	0	0	3	3	2	0	0
87	13	22	0	0	0	0	2	1	0	6	0	1	1	1	2	0	2	0	2	0	0	3	3	2	2	1	0	0	0	2
88	1	22	0	0	0	0	2	1	0	3	0	0	0	1	2	0	2	0	2	2	0	2	2	1	3	2	0	0	1	2
89	14	24	1	1	0	0	1	1	0	3	0	0	0	5	2	0	1	3	2	0	0	1	3	1	1	2	1	2	0	1
90	5	27	0	0	0	0	2	0	0	6	0	1	1	0.5	2	0	0	2	0	0	0	3	2	2	1	2	2	2	0	1
91	1	21	0	1	0	0	0	1	0	6	0	1	1	0	0	2	1	1	1	0	0	3	2	1	1	3	2	2	0	2
93	5	37	0	0	1	0	2	0	0	6	0	3	2	-5	1	1	1	0	1	2	0	1	1	0	0	1	0	1	0	1
94	1	38	0	1	1	0	2	0	0	2	1	0	0	-0.6	1	1	1	3	1	2	1	2	3	1	0	3	2	2	0	3
95	6	44	0	0	1	0	2	1	1	4	0	2	0	-1	1	1	0	0	1	0	0	3	2	2	0	2	1	1	0	1
96	14	26	1	0	0	0	0	0	1	1	0	0	0	1	2	0	0	0	2	2	0	2	2	3	3	1	2	1	0	0
97	4	24	0	1	0	0	1	1	2	4	0	1	1	0	0	0	2	3	0	2	0	3	2	3	2	2	1	1	0	1
98	5	40	0	1	1	0	2	0	0	4	0	0	0	-0.5	1	2	0	1	0	0	0	2	2	2	3	2	1	2	0	2
99	4	35	0	0	1	0	2	0	0	3	0	0	0	0	0	1	2	3	0	0	0	2	3	0	0	3	1	2	0	0
100	5	27	0	1	0	0	0	0	0	4	0	0	0	0	0	1	0	3	0	1	1	2	3	1	0	3	2	2	0	0
101	5	27	0	0	0	0	0	0	0	6	0	0	0	1	2	1	2	1	2	3	0	2	2	2	3	2	1	1	0	0
102	15	30	0	0	0	0	0	0	0	4	0	0	0	0	0	0	0	0	0	2	0	3	3	1	2	1	1	1	0	2
103	5	52	0	1	1	0	2	0	0	3	0	2	2	-1	1	1	1	2	1	1	0	2	2	0	1	2	3	2	0	2
104	1	23	0	0	0	0	2	1	0	5	0	0	0	0	0	0	1	3	0	0	0	3	3	1	0	2	1	2	0	0
105	14	27	0	0	0	0	0	0	0	7	0	3	3	1	2	0	1	3	0	0	0	2	3	3	2	1	2	2	0	1
106	5	26	1	0	0	0	2	0	0	5	0	2	2	0	0	1	1	0	0	0	0	2	2	2	2	2	0	2	0	2
107	4	22	0	0	0	0	1	1	0	4	0	0	0	1	2	1	0	2	2	0	0	3	3	0	0	1	0	0	0	3
108	14	51	0	0	1	0	2	0	0	2	1	0	2	3	2	1	2	0	0	1	0	2	3	3	1	2	0	2	0	1
109	12	24	0	1	0	0	0	0	2	5	0	1	0	1	2	0	2	2	2	1	0	2	3	3	2	3	2	3	0	0
110	5	52	1	0	1	0	2	0	0	5	0	2	2	1	2	0	0	3	0	1	0	2	3	3	3	1	2	2	0	2
111	4	24	1	1	0	0	1	1	0	4	0	1	1	2	2	1	1	3	0	0	0	2	2	0	0	2	1	1	0	0
112	5	22	0	1	0	0	1	1	0	7	0	0	0	0	0	0	2	0	0	0	0	2	2	1	1	3	1	1	1	2
113	5	31	0	0	0	0	2	0	0	6	0	0	0	0	0	0	2	3	2	2	0	2	3	2	1	2	1	2	0	1
114	6	21	1	0	0	0	2	1	0	5	0	0	0	0	0	0	1	2	1	0	0	2	3	0	3	1	0	1	0	0
115	4	20	0	0	0	0	1	1	0	7	0	2	2	0	0	0	2	0	2	1	0	3	3	1	0	2	1	2	0	1
116	4	20	0	0	0	0	1	1	0	7	0	0	0	0	0	0	0	2	2	2	0	3	1	0	0	1	0	0	1	1
117	8	28	1	1	0	0	0	0	0	5	0	2	2	4	2	0	2	0	0	1	0	3	3	3	3	1	0	2	0	1
118	4	24	0	1	0	0	1	1	2	1	1	1	1	1	2	0	2	0	1	0	1	2	3	2	2	1	2	2	0	0
119	4	29	0	1	0	0	1	1	1	5	1	0	0	0	0	2	0	1	2	3	0	3	3	2	3	3	3	3	0	2
120	5	50	0	0	1	0	2	0	0	4	0	2	0	-2	1	1	2	2	0	1	0	3	3	1	1	3	2	3	2	2
121	5	49	0	0	1	0	2	0	0	6	0	2	2	0	0	1	1	3	1	0	1	2	2	1	0	0	0	1	0	0
122	14	23	0	0	0	0	1	1	0	4	0	0	0	0	0	1	0	0	2	2	0	3	3	0	1	3	0	0	0	1
123	1	51	0	0	1	0	2	0	0	8	1	3	3	-1	1	1	1	2	0	1	0	2	3	1	3	0	0	1	0	0
124	5	37	0	1	0	0	2	0	0	5	0	0	0	0	0	1	1	2	0	1	0	2	2	0	0	3	3	3	0	2
125	14	28	0	1	0	0	0	0	2	3	0	0	0	0	0	0	0	3	0	0	0	3	2	0	0	2	2	2	0	1
126	14	28	0	1	0	0	0	0	0	3	0	0	0	0	0	1	1	3	0	1	1	3	1	0	0	2	1	2	1	2
127	5	31	0	0	1	0	2	0	0	3	1	3	3	-2	1	1	1	0	0	2	0	2	2	0	1	2	2	2	0	1
128	13	29	0	0	0	0	0	0	0	9	0	0	2	1.8	2	1	0	3	2	2	0	3	2	2	2	3	0	2	0	2
129	1	48	0	1	1	0	2	0	0	3	1	0	0	0	0	2	0	3	1	2	1	2	0	2	2	3	2	2	0	1
130	14	31	0	0	1	0	0	0	0	2	0	0	0	1	2	2	0	0	0	2	0	2	3	0	1	3	1	1	0	0
131	7	47	0	0	2	0	2	0	0	3	1	3	3	-3	1	0	0	1	1	3	0	2	2	2	2	2	2	2	0	2
132	5	27	1	0	0	0	2	0	0	5	1	2	2	0	0	0	0	0	0	0	0	2	2	2	2	2	2	2	1	2
133	14	19	1	0	0	0	2	1	0	7	0	0	0	-1	1	1	0	2	2	3	0	3	2	2	1	1	0	2	0	1
134	1	39	0	1	0	0	0	0	0	4	0	2	2	-1	1	0	0	0	1	1	0	3	3	0	3	3	2	2	0	3
135	1	30	0	0	1	0	0	0	1	4	0	1	1	1	2	0	1	3	2	1	1	2	0	3	2	3	0	1	0	0
136	1	38	1	0	1	0	0	0	1	6	1	3	3	11	2	0	2	0	0	1	0	3	0	2	3	2	0	2	0	2
137	5	37	0	0	0	0	1	0	0	2	0	3	3	-4	1	0	1	0	1	0	0	2	3	1	3	1	0	0	0	1
138	5	39	0	1	1	0	2	0	0	2	1	0	0	1.5	2	1	1	3	0	1	1	2	3	0	0	3	0	1	0	2
139	1	23	0	0	0	0	2	1	0	6	0	0	0	-2	1	0	0	0	2	3	0	3	3	2	2	2	1	2	0	1
140	5	36	0	0	0	0	2	0	0	5	0	0	0	1	2	1	0	3	0	1	0	2	2	1	2	2	0	0	0	0
141	14	27	0	0	0	0	0	0	0	5	0	0	0	0	0	1	0	3	1	0	1	2	3	2	2	2	2	2	0	3
142	4	40	0	0	0	0	0	0	0	6	0	3	3	-3	1	1	2	0	1	3	0	3	3	0	0	2	0	0	0	0
143	5	33	0	0	1	1	0	0	0	3	0	3	3	2	2	0	0	1	0	0	0	2	2	0	0	2	2	2	0	2
144	15	48	0	0	0	0	0	0	1	1	1	0	0	0	0	0	0	3	0	2	1	2	3	0	0	3	2	2	0	0
145	15	38	0	0	1	0	0	0	0	5	0	0	0	-3	1	2	1	0	2	2	0	3	3	0	1	3	2	2	0	3
146	14	38	0	1	1	0	2	0	0	4	0	0	0	2	2	2	1	0	2	2	0	2	2	0	0	2	2	1	0	0
147	5	38	0	1	0	0	2	0	2	3	0	0	0	0	0	0	1	3	0	0	0	2	2	0	2	3	2	1	0	1
148	5	39	0	0	0	0	2	0	1	1	0	2	3	3	2	0	2	0	2	3	0	2	3	2	2	3	1	2	0	3
149	1	26	1	0	0	0	0	1	0	5	0	0	1	-10	1	0	1	1	0	2	0	0	0	0	0	0	0	1	0	1
150	5	39	0	1	1	0	2	0	0	4	0	0	0	0	0	0	1	3	1	1	1	2	3	0	0	2	2	2	0	0
151	5	27	0	0	0	0	0	0	0	3	0	0	0	0	0	0	0	3	2	3	1	2	2	0	1	2	2	2	0	2
152	5	35	0	0	1	0	0	0	1	4	0	2	2	1	2	0	1	0	0	2	0	2	3	2	1	3	1	2	1	2
153	5	25	0	0	0	0	0	0	0	3	0	0	0	2	2	0	1	0	2	2	0	3	1	2	2	3	2	2	0	1
154	14	40	0	1	1	0	2	0	0	4	0	2	2	0	0	2	1	3	2	0	1	3	3	0	0	2	1	2	0	1
155	5	40	0	0	1	0	0	0	0	3	0	2	2	-2	1	0	1	1	0	1	0	3	3	3	0	3	0	2	0	1
156	3	27	0	0	0	0	1	0	0	4	0	0	0	-1	1	1	2	0	0	0	0	2	3	2	3	2	0	0	0	0
157	3	27	0	0	0	0	1	0	0	4	0	0	0	-1	1	1	2	0	0	0	0	2	3	2	3	2	0	0	0	0
158	5	50	0	0	1	0	2	1	0	6	1	2	2	-3	1	1	0	0	1	0	1	2	3	0	0	3	0	1	0	0
159	5	30	1	0	1	0	0	0	1	2	0	0	0	2	2	0	0	1	2	2	0	3	3	2	2	1	1	1	0	1
160	14	47	0	0	1	1	2	1	0	5	0	0	0	0	0	2	0	2	1	1	0	2	2	1	0	1	0	0	0	0
161	5	27	0	0	1	0	0	0	1	2	0	0	0	-0.8	1	0	0	3	1	2	0	1	2	1	1	2	1	1	0	1
162	1	44	0	1	1	1	2	0	0	4	0	0	0	0	0	1	0	3	0	1	1	2	2	0	3	3	2	3	0	2
163	5	21	1	0	0	0	0	1	0	5	0	1	1	0	0	0	2	1	2	3	0	2	2	1	2	1	0	0	0	0
164	5	21	0	0	0	0	2	1	0	6	0	0	0	0	0	1	2	0	1	0	0	2	2	0	0	2	2	2	0	1
165	5	28	0	1	0	0	1	1	2	1	0	0	0	0.9	2	1	0	3	0	0	0	1	0	0	1	2	1	2	0	1
166	5	30	0	1	0	0	0	0	2	2	0	0	0	2	2	1	2	0	2	3	0	2	3	1	3	1	2	3	0	2
167	5	34	0	0	1	0	2	0	1	2	0	1	1	0	0	0	1	1	0	1	0	2	0	3	3	0	2	2	0	0
168	14	41	0	1	0	1	0	0	0	6	0	2	2	3	2	0	2	0	0	1	0	2	2	2	1	2	1	1	0	2
169	5	49	1	0	1	0	2	0	0	6	1	3	3	0	0	0	1	1	0	0	0	3	3	1	2	1	0	0	0	0
170	7	38	0	1	1	0	0	0	0	4	1	0	0	-2.5	1	1	1	3	1	0	1	3	3	1	0	3	2	2	0	1
171	5	31	1	0	0	0	1	0	0	6	0	0	0	1	2	0	1	0	2	2	0	3	3	0	0	1	0	0	0	0
172	1	30	0	1	1	0	2	0	0	3	0	1	1	-1	1	2	0	1	0	1	0	0	3	3	0	3	2	3	0	2
173	1	39	0	1	1	0	2	0	0	4	0	0	0	-2	1	1	1	3	1	0	1	3	2	0	0	3	2	3	0	3
174	7	59	1	0	1	0	0	1	0	3	1	3	3	-2	1	0	0	1	0	1	0	2	2	2	3	3	2	2	0	2
175	1	36	0	1	1	0	0	0	0	4	0	0	0	0	0	1	1	3	2	3	1	3	2	1	3	2	1	1	0	2
176	11	32	1	3	0	0	0	0	0	10	1	0	0	0	0	1	0	2	0	0	1	3	3	1	0	3	2	2	0	2
177	1	41	0	1	1	0	0	0	0	5	0	0	0	1	2	1	0	2	0	1	1	3	2	0	1	3	2	3	0	1
178	3	27	0	0	0	0	0	0	1	1	1	0	0	-3	1	1	1	1	2	2	0	2	2	1	1	0	0	1	3	0
179	10	23	0	0	0	0	2	1	0	7	0	3	3	4	2	0	1	0	1	1	0	2	2	2	3	2	1	1	0	0
180	5	68	1	0	1	0	1	1	0	4	1	2	2	1	2	1	0	2	0	1	1	2	3	1	0	3	1	2	0	2
182	2	53	0	0	1	0	2	0	0	5	1	2	2	0	0	2	1	1	2	0	0	3	3	0	0	3	0	0	0	0
183	5	51	0	1	1	0	0	0	0	5	1	0	0	-2	1	0	1	3	1	0	0	3	1	1	3	3	1	2	0	2
184	5	39	0	1	1	0	2	0	0	4	0	3	3	0	0	1	0	3	2	0	1	2	3	0	0	2	2	2	0	1
185	2	49	0	0	1	0	2	0	0	8	1	2	2	-3	1	0	0	2	0	1	0	2	2	2	1	3	0	3	0	3
186	4	31	0	1	1	0	0	1	0	9	0	1	1	0	0	1	0	3	1	1	0	2	2	2	1	2	1	2	0	2
188	14	38	1	1	1	0	2	0	0	2	1	0	0	0	0	0	1	1	2	2	0	2	2	1	1	2	2	2	0	1
189	4	64	1	1	1	1	2	0	0	5	1	0	0	0	0	2	1	2	0	1	0	2	3	0	3	3	3	3	0	3
190	3	27	0	0	0	0	0	0	0	5	0	0	0	0.7	2	0	0	1	0	0	0	2	3	3	3	2	2	1	0	3
191	4	20	0	0	0	0	1	1	0	4	0	1	1	0	0	1	0	0	2	2	0	3	3	0	3	2	0	0	0	0
192	5	38	0	1	1	0	2	0	0	4	0	0	0	1	2	0	0	1	0	1	0	3	3	0	1	3	2	2	0	2
193	2	20	0	1	0	0	2	1	0	4	0	1	1	-1	1	2	2	0	2	0	0	3	3	2	3	1	1	2	0	0
194	11	26	0	3	0	0	1	1	0	4	0	0	0	0	0	1	0	2	2	2	0	0	2	0	0	2	0	2	0	2
195	6	23	0	1	0	0	2	1	0	5	0	0	0	1	2	2	1	0	0	3	0	3	3	3	0	3	3	3	0	2
196	1	41	0	0	1	0	2	0	1	6	1	2	3	4	2	0	2	0	1	0	0	2	2	0	0	0	0	1	0	3
197	14	36	0	1	0	0	2	0	1	1	1	0	0	-1	1	2	0	0	0	0	0	2	2	2	3	2	2	2	0	2
198	5	47	1	0	1	0	2	0	0	5	0	0	2	2	2	0	0	2	0	0	0	1	2	2	3	2	1	2	0	2
199	5	55	0	1	1	0	2	0	0	2	1	0	0	-1	1	0	1	3	2	0	1	3	2	1	0	3	2	2	0	2
200	7	44	0	1	0	1	1	0	0	5	0	2	2	0	0	0	1	3	0	1	1	3	3	0	0	3	2	2	0	2
201	5	50	1	0	1	0	2	0	0	6	1	0	0	2	2	2	0	1	1	0	0	3	2	3	3	3	2	2	1	1
202	14	39	0	1	0	0	2	0	0	2	1	0	0	-1	1	1	1	3	0	2	0	3	3	1	3	3	2	3	0	2
203	5	57	0	0	1	0	2	0	0	7	1	3	3	-1	1	0	1	3	0	1	0	3	3	1	1	1	0	1	0	2
204	5	52	1	0	1	0	2	0	0	5	1	2	2	0	0	0	0	3	0	2	0	2	3	1	3	1	0	0	0	0
205	5	57	0	0	1	0	2	0	0	7	1	3	3	-1	1	0	1	3	0	1	0	3	3	1	1	1	0	1	0	2
206	1	44	0	1	0	0	2	0	0	10	1	2	2	-0.5	1	1	0	3	2	1	0	3	2	2	0	3	2	3	0	1
207	11	25	1	3	0	0	1	0	2	2	1	3	3	5	2	0	1	1	1	1	0	1	1	0	3	1	0	0	0	0
208	5	33	1	3	0	0	0	0	2	5	0	2	0	-1	1	0	1	0	1	0	1	3	3	1	1	2	2	3	2	0
209	1	60	0	1	0	0	0	1	1	1	0	0	0	0	0	0	0	3	0	1	1	3	3	1	2	3	3	2	0	3
210	5	20	0	0	0	0	0	1	0	4	0	1	1	1	2	2	2	0	1	2	0	2	0	1	1	2	0	0	0	0
211	5	45	0	2	1	0	2	0	0	2	0	2	2	2	2	2	1	1	2	3	0	1	2	2	3	2	0	2	0	1
212	5	53	1	0	1	0	0	0	1	6	1	2	2	1	2	0	0	2	0	1	0	2	3	1	1	2	1	1	2	3
213	2	21	0	0	0	0	1	1	0	10	0	0	2	6	2	2	2	1	1	1	0	1	1	1	3	0	0	0	0	0
214	14	21	0	1	0	0	1	1	0	2	0	1	1	-1.4	1	2	1	0	1	3	0	3	2	0	3	2	2	3	0	0
215	1	21	0	0	0	0	2	1	0	3	0	0	0	-1.3	1	1	1	3	1	2	1	2	1	2	2	2	0	2	0	1
216	12	21	0	3	0	0	0	1	0	4	0	2	2	0	0	1	2	3	1	1	0	3	3	0	1	0	1	2	0	0
217	1	21	0	0	0	0	0	1	0	5	0	3	3	0	0	0	0	0	0	1	0	3	2	2	2	2	1	2	0	3
218	11	26	0	3	0	0	1	0	2	9	0	1	1	2	2	2	2	0	2	2	0	3	2	2	0	2	1	1	0	0
219	5	23	0	0	0	0	1	1	0	2	0	0	2	4	2	0	2	0	2	3	0	3	3	2	1	3	0	0	0	0
220	5	28	0	0	0	0	1	0	0	5	0	0	0	0	0	1	1	1	1	1	0	3	3	2	3	2	2	2	3	2
221	5	32	0	0	1	0	0	0	0	7	0	0	0	3	2	0	1	3	0	0	0	3	2	1	2	0	0	2	0	0
222	11	21	1	3	0	0	2	1	0	7	0	2	2	3	2	1	1	0	1	2	0	1	1	0	0	2	0	1	0	0
223	7	40	0	1	1	0	0	0	0	7	0	0	0	0	0	0	1	3	2	0	0	3	2	1	1	2	1	1	0	0
224	11	21	0	3	0	0	0	1	0	7	0	0	0	-1.8	1	2	2	0	1	0	0	2	2	3	3	3	2	2	3	0
225	14	35	0	1	0	0	2	0	2	2	0	1	1	0	0	1	1	0	1	0	0	1	2	1	0	2	2	2	0	0
226	10	21	0	1	0	0	0	1	0	5	0	0	0	-2	1	1	1	3	0	3	1	3	1	1	1	1	2	2	0	2
227	8	29	1	0	0	0	2	1	0	4	0	0	0	0	0	1	2	2	2	2	1	2	2	2	0	2	0	3	0	1
228	5	53	0	2	1	0	2	0	0	4	1	2	0	-5	1	1	1	3	1	0	1	3	3	0	0	3	2	2	0	2
229	7	56	0	0	0	0	2	0	1	1	0	2	0	-3	1	1	1	3	0	1	1	3	3	1	2	3	1	3	0	3
230	5	49	0	0	1	0	2	0	0	6	1	0	0	0	0	0	1	0	2	1	0	3	3	2	3	2	1	2	0	2
231	12	37	0	1	1	0	2	0	0	4	0	0	0	0	0	2	1	1	0	1	0	3	3	0	0	1	1	1	0	1
232	7	44	0	1	1	0	0	0	0	8	1	0	0	0	0	1	1	3	0	3	1	3	3	1	1	2	1	1	0	2
233	7	53	1	1	1	0	2	0	0	9	1	0	0	0	0	1	0	3	1	0	1	3	3	3	3	3	2	2	0	3
234	5	29	1	3	0	0	0	0	2	5	0	0	0	0	0	1	0	0	2	1	0	2	2	0	3	2	0	1	0	2
235	5	33	0	1	1	0	2	0	0	2	0	0	0	2.4	2	0	0	0	2	2	0	0	0	2	0	1	3	3	0	0
236	5	23	1	1	0	0	1	1	1	1	0	3	3	5	2	0	2	0	2	2	0	1	1	3	3	2	2	3	0	1
237	1	40	0	1	1	0	0	0	0	4	0	2	2	-1	1	0	1	1	1	1	0	2	2	1	1	2	1	2	0	1
238	7	46	0	2	1	0	1	0	0	4	0	2	2	1	2	1	2	0	1	3	0	3	3	2	0	2	3	2	2	2
239	5	45	0	1	1	0	2	0	0	4	1	0	0	-2	1	2	2	1	1	0	0	3	3	1	3	3	1	1	0	3
240	5	49	0	1	1	0	2	0	0	2	0	0	0	-2	1	0	0	0	2	2	0	3	2	2	2	3	2	2	0	2
241	5	38	0	1	0	0	0	0	0	3	0	1	1	0	0	2	0	1	0	3	0	1	1	1	1	2	1	2	0	1
242	8	23	1	1	0	0	0	0	1	6	0	0	0	1	2	2	0	0	2	2	0	1	2	2	3	2	2	2	0	3
243	1	21	0	0	0	0	0	1	0	5	0	0	0	0	0	0	0	0	1	1	0	3	2	1	0	2	1	1	0	0
244	5	23	0	0	0	0	1	1	0	4	0	0	0	1	2	1	2	1	0	0	0	3	3	2	0	3	0	2	0	0
245	14	24	0	1	0	0	2	1	0	4	0	0	0	2	2	0	2	3	2	2	0	2	3	0	0	3	3	1	0	3
246	1	21	0	1	0	0	0	1	0	8	0	0	0	-3.5	1	1	1	3	0	3	1	3	3	0	0	3	0	0	0	0
247	1	39	0	1	0	0	2	0	0	4	0	0	0	0	0	1	0	2	0	1	1	3	3	0	3	3	3	3	0	0
248	5	24	0	2	0	0	1	1	0	4	0	1	1	1.7	2	2	1	3	1	2	0	3	3	3	3	1	3	0	0	0
249	1	27	0	0	0	0	1	1	0	3	0	2	2	-1.8	1	0	2	2	2	1	0	1	1	1	1	1	0	0	0	1
250	1	27	0	0	0	0	1	0	0	5	0	2	2	-3	1	1	2	3	1	3	0	2	2	2	2	0	0	0	1	0
251	8	22	0	1	0	0	2	1	0	3	0	1	1	1	2	0	0	2	0	0	0	3	1	2	3	2	2	2	0	2
252	5	48	0	0	1	0	2	0	0	5	0	2	2	-1	1	0	0	0	0	0	0	2	2	0	0	0	1	1	0	3
253	8	23	1	1	0	0	0	0	0	6	0	0	0	0	0	1	0	0	0	1	0	0	0	0	0	0	0	0	0	0
254	5	32	0	0	2	0	0	0	0	6	0	3	3	-3	1	0	0	1	0	0	0	2	1	0	0	0	0	0	0	1
255	5	24	0	0	0	0	2	1	0	5	0	0	0	0	0	0	1	0	1	3	1	2	2	0	0	3	0	2	0	0
256	11	35	0	3	1	0	1	0	0	6	0	2	2	2	2	0	2	1	1	0	0	2	3	1	0	3	0	0	0	0
257	5	44	1	1	1	0	2	0	1	4	0	2	2	0	0	1	1	0	2	1	1	3	2	3	2	0	0	0	0	0
258	11	24	1	0	0	0	0	0	0	5	0	0	0	2	2	2	2	0	0	0	0	3	3	2	3	2	1	2	0	2
259	1	61	0	1	1	0	0	1	0	3	0	0	0	-1.5	1	0	1	3	1	1	0	3	3	0	0	3	3	3	0	3
260	5	29	0	0	0	0	2	0	0	4	0	0	0	-3	1	2	2	0	2	2	0	2	1	0	0	3	0	0	0	1
261	11	24	0	3	0	0	1	0	1	1	0	0	0	-4	1	1	1	3	2	3	1	3	2	0	0	2	2	2	0	0
262	3	22	0	0	0	0	1	1	0	9	0	1	1	3	2	2	1	2	1	1	0	2	3	1	0	3	0	1	0	0
263	7	44	0	1	1	0	2	0	0	8	1	0	0	1	2	0	1	3	0	1	0	2	3	1	2	1	1	1	0	2
264	8	31	0	2	0	0	0	0	0	4	0	2	2	3	2	1	2	0	1	2	0	3	3	1	3	2	2	2	0	0
265	3	27	0	0	0	0	0	0	2	2	0	0	0	3	2	0	1	3	1	0	0	2	2	0	1	3	0	0	2	3
266	5	52	0	0	1	0	2	0	1	6	0	2	2	0	0	0	0	1	0	1	0	2	1	0	1	2	0	0	0	0
267	5	29	1	0	0	0	0	0	0	3	0	2	2	-1	1	2	0	0	0	2	0	1	2	1	2	2	2	2	0	2
268	14	33	0	1	0	0	2	0	2	4	0	1	1	0	0	1	1	3	0	2	1	2	2	1	0	3	3	2	0	1
269	14	34	0	0	0	0	0	0	0	9	0	0	0	-4	1	2	0	0	0	1	0	3	1	2	3	1	2	3	0	1
270	8	22	1	1	0	0	1	1	0	6	0	2	2	4	2	0	2	0	2	0	1	2	1	1	3	2	0	1	0	2
271	1	27	0	0	0	0	0	0	1	1	0	0	0	-3	1	0	1	0	1	3	0	2	2	0	1	1	0	0	0	0
272	13	35	0	0	1	0	2	0	0	7	0	2	2	0	0	1	2	2	2	3	0	2	2	0	0	3	0	2	0	2
273	1	35	1	1	1	0	2	0	1	3	0	0	0	0	0	1	1	0	1	2	1	2	2	0	0	1	2	2	0	1
274	4	21	0	0	0	0	1	1	0	5	0	0	0	0	0	2	1	2	0	0	1	3	3	2	2	1	1	1	0	0
275	5	35	1	0	0	0	2	0	0	4	0	0	0	-1	1	1	1	2	1	0	0	3	2	2	1	2	1	2	1	3
276	14	24	0	0	0	0	0	1	0	3	0	3	3	0	0	0	2	1	2	2	0	3	1	1	1	0	0	1	0	0
277	7	56	0	1	1	0	0	0	0	4	0	0	0	1	2	0	1	0	1	0	0	3	2	0	0	3	3	2	0	2
278	5	21	0	0	0	0	0	1	0	10	0	0	0	-2	1	0	0	0	0	0	0	2	2	0	0	2	0	0	0	0
279	5	22	0	0	0	0	0	1	0	6	0	0	0	-2	1	1	0	3	0	0	0	2	3	0	0	1	0	1	0	2
280	6	47	0	0	1	0	2	0	1	7	1	3	3	-4	1	0	2	0	2	2	0	3	2	0	3	2	0	0	0	0
281	5	22	0	0	0	0	1	1	0	8	0	0	0	-2	1	1	2	3	2	0	1	2	3	0	0	2	0	2	0	3
282	9	25	1	0	0	0	1	1	1	6	1	2	2	0	0	1	1	0	2	3	0	2	3	3	3	0	0	2	0	0
283	7	41	0	1	1	0	2	0	0	6	0	0	0	0	0	0	2	1	2	2	0	3	3	1	1	3	2	3	0	2
284	14	33	0	0	0	0	0	1	0	5	0	2	2	2	2	0	2	0	2	2	0	2	3	1	0	2	2	1	0	1
285	5	28	0	0	1	0	0	0	0	4	0	1	1	0	0	0	2	3	2	0	1	2	2	2	2	2	1	2	0	0
286	5	28	0	1	0	0	0	0	0	3	0	0	0	0	0	1	0	0	2	2	1	1	2	2	3	3	1	2	0	2
287	13	41	0	0	1	0	2	0	0	7	0	3	3	0	0	0	2	1	1	2	0	2	1	1	0	2	0	1	0	0
288	1	25	0	0	0	0	0	0	2	1	0	1	1	2	2	0	0	1	2	2	0	1	0	3	2	2	0	2	0	1
289	7	25	0	0	0	0	0	0	0	3	0	0	0	-3.44	1	1	0	2	1	3	0	2	2	2	0	3	1	2	0	0
290	5	34	0	0	1	0	2	1	0	4	1	2	2	0	0	0	2	0	1	0	0	2	2	0	0	2	0	0	0	0
291	8	54	0	0	1	0	2	0	0	4	0	0	0	0	0	0	1	2	1	2	1	3	1	2	0	2	2	2	0	2
292	5	32	1	0	1	1	1	0	1	1	0	0	0	2	2	2	0	1	2	2	0	3	0	2	3	0	0	2	0	0
293	14	36	0	1	1	0	2	0	0	4	0	1	1	-1	1	2	0	1	1	0	0	2	2	2	2	1	2	3	0	0
294	13	23	1	0	0	0	2	1	0	4	0	2	2	-5	1	0	0	0	0	0	0	2	1	1	1	1	0	0	0	0
295	5	25	0	0	0	0	0	1	2	3	0	0	0	0	0	1	1	3	2	1	1	2	3	1	0	2	1	2	0	2
296	10	45	0	0	1	1	2	0	1	7	1	3	3	-5	1	0	0	2	1	0	0	3	2	2	3	3	1	2	0	2
297	14	36	0	0	1	0	2	0	0	5	0	2	2	1	2	1	1	1	0	0	0	2	2	1	0	2	0	1	0	0
298	8	24	0	1	0	0	2	1	0	9	0	1	1	1	2	0	0	3	1	1	1	3	1	2	2	1	1	1	0	0
300	15	39	0	0	1	0	2	0	0	5	0	0	0	0	0	1	1	3	0	1	1	3	3	0	0	1	1	1	0	1
301	14	43	0	0	1	0	2	0	0	5	0	2	2	0	0	0	1	0	1	1	0	2	3	0	1	0	0	1	0	2
303	7	36	0	0	1	0	2	0	0	5	0	2	2	1	2	0	0	3	0	0	0	3	2	2	0	3	0	2	0	0
304	14	21	1	1	0	0	0	1	0	4	0	0	0	4	2	1	0	0	0	2	1	3	2	1	1	1	2	2	0	0
305	13	28	1	0	0	0	0	0	0	7	0	2	3	4	2	0	1	0	2	2	0	2	2	1	2	2	0	0	0	0
306	3	27	0	0	0	0	0	0	0	5	0	0	2	3	2	0	2	1	2	0	0	2	2	2	3	2	0	0	1	2
307	5	54	1	1	1	0	2	0	0	2	0	2	0	-2	1	2	1	3	0	1	1	3	3	0	0	3	1	0	0	0
308	7	44	0	0	1	0	0	0	1	7	0	0	0	-6	1	2	0	1	0	1	0	3	3	0	2	3	0	3	0	3
309	5	28	1	0	0	0	0	0	0	4	0	0	0	-3	1	1	2	3	1	2	1	3	2	0	2	2	1	2	0	2
310	2	20	0	1	0	0	1	1	0	5	0	0	0	-3	1	1	2	3	2	2	1	3	3	1	3	2	0	3	0	2
311	5	66	1	0	1	0	0	1	0	7	0	0	0	-2	1	0	0	2	0	0	1	2	2	2	2	0	1	0	0	1
312	5	26	0	1	0	0	0	0	1	1	0	0	0	0	0	1	0	3	2	2	0	2	2	1	1	3	2	3	0	2
313	8	46	0	0	1	0	2	0	1	8	0	2	2	1	2	1	0	2	1	1	1	2	3	1	1	2	1	1	0	1
314	7	24	1	0	0	0	1	1	0	4	0	2	2	1	2	0	0	0	0	2	0	3	3	1	1	2	1	2	0	1
315	7	33	0	0	1	0	2	0	0	6	1	3	3	-10	1	0	1	2	0	0	0	0	3	0	0	2	2	2	0	3
316	5	37	0	1	1	0	2	0	0	7	0	3	3	-3	1	0	1	2	0	1	0	2	3	1	0	3	1	2	0	1
317	4	24	1	0	0	0	1	1	0	5	0	0	0	-1	1	1	1	3	0	2	1	1	2	0	0	1	0	0	0	2
318	4	24	1	0	0	0	2	1	0	4	0	0	0	0	0	1	0	0	2	2	0	3	2	2	1	3	1	2	0	0
319	1	20	1	1	0	0	1	1	0	3	0	2	2	2	2	1	0	0	1	0	0	3	1	1	1	0	0	1	0	1
320	5	44	1	1	1	0	0	0	0	4	0	0	0	0	0	0	1	3	1	0	1	3	2	1	3	1	2	1	0	0
321	15	47	0	0	2	0	2	0	0	3	0	2	2	0	0	0	0	1	0	0	0	1	1	1	1	2	0	1	0	0
322	1	24	0	1	0	0	0	1	0	5	0	0	0	0	0	1	1	3	1	2	1	3	1	1	0	3	2	2	0	0
323	5	32	0	0	1	0	0	0	0	3	0	3	3	0	0	1	2	1	2	2	0	2	3	2	3	3	0	3	0	1
324	5	27	0	0	0	0	1	1	0	3	0	0	2	5	2	1	2	1	2	0	0	2	2	2	0	2	2	0	0	0
325	5	33	1	0	0	0	0	0	1	2	0	1	1	0	0	2	0	0	0	0	0	2	0	3	1	0	0	2	0	1
326	5	25	0	0	0	0	0	0	0	4	0	0	0	0	0	0	0	0	2	3	0	2	3	2	3	2	0	1	3	1
327	5	22	1	0	0	0	1	1	0	5	0	0	0	-3	1	1	0	0	0	1	0	3	2	1	0	2	2	2	0	3
328	15	38	0	0	1	0	2	0	1	2	0	3	3	2	2	1	1	3	0	3	0	3	3	3	0	0	0	3	0	3
329	14	30	0	0	1	0	0	0	0	3	0	2	2	0	0	0	2	0	0	2	0	2	1	0	0	2	2	1	0	1
330	5	38	0	1	0	0	2	0	0	3	0	1	1	-1	1	2	0	0	0	3	0	1	3	1	0	2	1	2	0	1
331	8	30	0	1	0	0	1	0	2	2	0	0	0	-1	1	0	1	0	0	0	0	2	2	0	3	2	2	3	0	2
332	5	25	1	1	0	0	0	0	0	4	0	0	0	0	0	2	2	0	2	3	1	2	1	2	3	0	2	1	0	0
333	3	23	0	0	0	0	0	1	0	6	0	0	0	0.8	2	0	0	0	1	0	0	3	3	0	2	0	0	0	2	0
334	5	24	1	0	0	0	0	0	2	2	0	2	2	0	0	1	2	0	0	0	1	1	1	1	1	0	1	1	1	1
335	5	25	0	0	0	0	2	0	0	5	0	3	3	0	0	1	0	2	0	1	0	2	3	3	0	0	0	1	0	0
336	1	21	0	0	0	0	0	1	0	21	0	0	0	0	0	1	2	3	2	3	1	2	2	3	3	1	1	1	0	0
337	3	23	1	0	0	0	2	1	2	2	0	0	0	0	0	1	2	0	0	2	1	2	2	2	2	2	1	1	2	1
338	5	35	0	1	1	0	0	0	0	6	0	0	0	0	0	2	0	1	0	1	0	1	1	2	2	2	1	2	0	0
339	5	55	1	0	1	0	2	0	0	7	0	2	2	1	2	2	1	3	2	2	0	3	1	2	0	2	1	2	1	2
340	4	67	1	0	1	1	0	0	0	2	1	2	0	-3	1	1	0	1	0	1	0	3	2	0	0	3	3	3	0	2
341	5	47	0	1	1	1	1	0	0	4	0	2	2	0	0	2	0	0	0	1	0	3	2	0	1	2	2	2	0	2
342	1	29	0	1	0	0	0	0	1	6	1	0	0	0	0	1	1	0	2	3	0	2	3	2	3	2	2	2	0	2
343	5	49	1	3	0	0	2	0	1	2	1	2	0	-4	1	1	1	0	2	3	0	3	2	0	1	2	2	2	0	2
344	2	20	1	1	0	0	0	1	0	5	0	2	2	3	2	2	0	1	0	2	0	2	2	2	3	1	0	2	0	2
345	3	26	0	0	0	0	1	0	0	3	0	1	1	0	0	1	1	2	0	0	0	2	1	2	2	1	0	1	0	2
346	1	39	0	1	1	0	2	0	0	5	0	0	0	0	0	0	1	0	0	0	0	3	3	0	0	3	2	2	0	0
347	1	32	0	1	0	0	0	0	2	2	0	0	0	0	0	2	1	0	1	2	0	2	2	0	0	3	3	2	0	0
348	11	39	1	3	0	0	1	0	0	6	0	3	3	-5	1	0	0	2	0	1	0	3	2	0	0	2	2	2	0	2
349	4	23	0	0	0	0	2	1	0	8	0	0	0	-1	1	1	0	3	1	0	0	3	3	2	3	3	1	2	0	1
350	15	27	1	3	1	1	0	0	0	3	0	3	3	-2	1	1	1	3	0	2	0	3	3	1	0	3	2	3	0	0
351	14	27	0	1	0	0	0	0	2	2	0	1	1	-0.4	1	0	1	3	1	1	1	2	2	0	0	2	2	2	0	0
352	1	24	0	1	0	0	0	1	0	5	0	1	1	0	0	2	0	1	0	0	0	3	3	3	3	3	3	3	0	3
353	1	20	0	0	0	0	1	1	0	4	0	0	0	0.1	2	1	2	0	0	2	0	3	2	2	1	2	0	2	0	2
354	5	39	1	1	0	0	0	0	1	1	1	2	2	0	0	0	0	0	1	1	0	3	3	3	3	3	3	3	2	3
355	5	37	0	0	1	0	2	0	1	3	1	3	3	0	0	0	0	2	2	0	0	3	3	0	0	2	2	2	0	1
356	7	34	0	0	1	0	0	0	0	4	0	0	0	4	2	0	2	1	2	2	0	3	3	2	1	3	2	2	1	1
357	1	54	0	1	1	0	2	0	0	5	0	3	2	-1	1	0	1	0	1	1	0	3	2	0	0	2	1	2	0	3
358	8	53	0	0	1	0	0	0	0	4	0	0	2	1	2	1	1	0	1	1	0	3	3	2	2	3	2	3	0	3
359	5	44	1	3	1	0	2	0	0	4	1	3	3	3	2	0	1	0	0	0	0	2	2	2	2	2	2	2	2	2
360	5	47	1	0	1	1	0	0	0	6	0	0	0	0	0	2	1	1	0	1	1	0	3	2	1	2	2	2	0	0
361	3	23	0	0	0	0	0	1	1	3	1	0	0	-1	1	1	2	3	1	1	0	2	0	3	1	2	2	2	0	1
362	10	23	0	1	0	0	0	1	0	4	0	0	0	0	0	1	1	2	1	2	1	3	3	0	0	3	3	1	0	1
363	5	50	0	0	1	0	2	0	0	7	0	0	0	1	2	1	1	2	0	2	0	2	3	2	0	0	2	1	0	2
364	11	36	0	1	1	1	2	0	0	6	0	0	0	0	0	2	0	1	0	2	0	2	2	0	0	2	0	0	0	2
365	3	29	0	0	0	0	1	1	0	7	0	0	0	1	2	0	0	0	1	0	0	2	1	1	1	1	0	0	0	1
366	14	44	1	0	1	0	2	0	0	4	1	0	2	1	2	1	1	0	1	2	0	2	2	0	0	2	0	0	0	0
367	2	24	1	1	0	0	2	1	0	4	0	0	0	0	0	0	0	0	0	2	0	3	0	2	2	3	2	0	0	0
368	5	20	0	0	0	0	2	1	0	6	0	0	0	-2	1	1	1	3	2	3	1	2	2	1	0	2	1	1	0	1
369	1	26	0	0	1	1	1	1	0	7	0	2	2	0	0	0	2	0	2	2	0	2	2	3	3	1	1	1	0	2
370	11	32	0	3	0	0	0	0	1	1	0	0	0	-1	1	1	1	0	1	2	0	2	2	1	0	3	2	2	0	0
371	5	28	0	0	1	0	0	1	1	4	0	0	0	2	2	0	0	0	0	0	0	2	2	1	0	1	0	1	0	2
372	7	38	0	1	0	0	0	0	0	4	1	3	3	-2	1	0	1	0	1	3	0	2	3	0	1	2	1	2	0	1
373	1	29	0	0	1	0	0	0	0	4	0	0	0	0	0	1	0	0	0	2	1	3	3	0	0	2	0	0	0	0
374	1	25	0	0	0	0	1	0	2	2	0	0	0	-0.6	1	1	2	3	2	2	1	3	3	2	1	1	1	1	0	2
375	5	33	0	0	1	0	2	0	0	5	1	0	2	2	2	1	0	0	1	2	0	2	3	1	0	3	2	2	0	2
376	9	24	0	0	0	0	0	1	0	6	0	0	0	-1.7	1	0	2	0	2	0	0	1	3	3	0	3	0	0	0	3
377	5	43	1	2	1	0	2	0	0	5	0	0	0	0	0	1	1	3	1	2	1	3	3	0	0	0	0	1	0	2
378	1	34	1	1	1	1	2	0	0	6	0	3	2	-2	1	1	0	3	2	1	1	3	2	1	0	2	0	1	0	1
379	6	40	0	1	1	0	2	0	0	4	0	0	0	3	2	0	2	0	0	0	0	2	2	1	2	2	2	2	0	1
380	10	50	0	1	1	0	0	0	0	4	0	0	0	-1	1	2	1	0	2	1	0	3	3	1	0	3	2	2	0	2
381	5	34	0	1	1	0	2	0	0	5	0	0	0	-3	1	2	1	1	0	0	0	2	2	1	1	2	2	2	0	0
382	5	31	0	0	1	0	0	0	0	11	0	0	0	2	2	1	2	0	0	2	0	0	0	2	3	1	0	0	0	0
383	5	57	0	1	1	0	2	0	0	3	0	0	0	0	0	1	1	3	0	0	1	2	3	0	0	2	3	0	0	0
384	14	28	1	1	0	0	0	0	0	5	0	2	2	-3	1	0	1	3	1	2	0	3	2	0	3	2	2	2	1	1
385	5	25	0	0	0	0	2	1	0	7	0	2	2	-2	1	1	2	3	2	0	0	2	3	2	0	0	1	0	0	2
386	10	32	0	2	1	0	2	0	0	2	0	3	3	0	0	0	1	3	1	0	0	2	2	1	0	2	2	2	0	1
387	7	33	1	1	0	0	0	0	1	2	1	0	1	-5	1	1	2	0	2	3	0	2	0	0	0	2	2	2	0	0
388	5	22	0	0	0	0	2	1	0	5	0	3	3	-3	1	1	1	3	2	2	0	2	2	2	1	2	1	1	0	0
389	5	36	0	1	1	0	0	1	0	3	0	0	0	0	0	1	0	2	1	1	1	1	1	0	0	0	2	2	0	0
390	4	38	0	0	0	0	0	0	0	10	0	3	3	3	2	0	2	2	0	0	1	2	3	2	3	3	1	2	0	1
391	5	31	1	1	0	0	2	0	2	2	0	0	0	-2	1	1	1	2	0	1	1	2	2	0	0	2	1	2	0	0
392	2	29	1	0	0	0	0	0	0	3	0	2	2	0	0	0	1	2	0	2	0	3	3	1	1	2	1	1	0	2
393	14	51	1	1	0	0	2	0	2	2	1	0	0	-2	1	1	1	0	0	1	1	3	3	1	1	1	1	1	0	3
394	5	41	1	1	1	0	2	0	0	6	1	2	2	0	0	0	0	2	0	0	0	2	2	2	3	3	1	1	0	0
395	5	37	0	0	1	1	0	1	0	6	0	3	3	3	2	0	0	0	1	1	0	3	3	0	0	3	0	0	0	3
396	7	26	1	1	0	0	1	1	0	4	0	0	0	-0.5	1	1	0	3	0	0	1	3	3	2	2	3	2	2	0	1
397	10	49	1	0	1	0	2	0	0	5	0	0	2	3	2	0	1	3	1	2	1	1	3	2	2	2	2	2	1	3
398	7	23	0	0	0	0	2	1	0	10	0	1	1	0	0	1	1	3	2	1	1	3	3	0	0	2	0	1	0	0
399	5	44	0	2	1	0	0	0	0	5	0	2	0	-6	1	1	0	3	0	2	1	3	3	1	0	3	2	3	0	3
400	14	32	0	2	0	0	0	0	1	3	0	0	0	-1	1	1	1	3	2	2	1	2	3	0	0	3	3	3	0	2
401	14	38	0	2	1	0	2	0	0	4	1	2	2	0	0	1	1	3	1	0	0	3	2	0	0	1	0	0	0	1
402	5	22	0	0	0	0	0	1	0	5	0	0	2	2	2	0	2	2	1	0	0	3	1	3	0	0	1	2	0	1
403	12	25	0	1	0	0	2	0	0	4	1	0	0	0	0	1	0	3	0	1	1	3	2	0	0	1	1	3	0	3
404	5	47	0	2	1	0	1	1	0	5	1	0	0	0	0	2	0	1	0	1	0	3	0	1	3	0	2	2	0	1
405	14	40	0	1	1	0	2	0	0	2	0	0	0	3	2	1	1	0	0	0	0	3	3	1	2	2	3	2	0	2
406	5	24	0	1	0	0	1	1	0	4	0	0	0	0	0	1	1	3	1	1	1	2	2	0	0	3	2	3	0	0
407	5	24	0	1	0	0	1	1	0	4	0	0	0	0	0	1	1	3	1	1	1	2	2	0	0	3	2	3	0	0
408	5	50	0	2	1	0	0	0	0	4	1	0	0	0	0	0	0	2	1	1	0	3	3	2	3	3	3	2	0	2
410	5	48	0	0	1	0	2	0	0	4	1	2	2	0	0	0	0	1	0	1	0	2	3	3	2	3	2	2	0	3
411	6	29	1	0	1	1	1	0	0	3	0	0	2	5	2	1	0	0	0	0	0	2	3	2	0	2	0	2	0	0
413	5	38	0	0	1	0	2	0	0	6	0	0	0	0	0	1	2	0	1	0	0	2	3	1	0	3	1	2	0	1
414	14	50	0	1	1	0	2	0	0	4	1	0	0	-3	1	0	1	3	1	2	0	3	2	0	1	2	2	2	0	2
415	5	40	0	0	1	0	1	1	1	7	1	3	3	-4	1	2	1	3	1	2	1	3	0	0	0	0	1	2	1	3
416	5	39	0	1	0	0	0	1	1	1	0	2	0	-2.1	1	1	1	3	2	3	1	3	3	0	0	3	2	3	0	0
417	5	41	0	0	1	0	0	1	0	3	1	0	0	0	0	0	0	1	0	3	0	0	2	3	2	3	3	3	1	2
418	6	20	0	1	0	0	0	1	0	4	0	0	0	-3	1	0	1	3	2	0	0	3	2	0	1	2	1	2	0	1
419	5	37	0	0	1	0	0	0	1	5	0	2	2	2	2	0	2	3	1	2	0	2	3	1	2	2	1	2	1	2
420	1	24	0	1	0	0	2	1	0	7	0	0	0	-1.3	1	1	1	3	2	0	1	3	3	0	0	3	2	2	0	0
421	5	23	0	0	0	0	1	1	0	7	0	0	0	-1.5	1	0	2	3	1	0	0	2	3	2	1	0	0	2	0	2
422	10	34	0	0	1	0	2	0	0	3	0	1	1	0	0	0	0	3	2	0	0	3	2	0	0	2	0	1	0	0
423	5	51	0	1	1	0	0	0	0	4	0	0	0	2	2	0	1	3	1	1	0	2	2	2	2	2	2	2	0	2
424	5	26	0	3	0	0	0	1	0	7	0	2	2	-1	1	0	2	0	2	2	0	3	3	0	2	2	0	0	3	0
425	8	59	1	1	1	0	2	0	0	3	1	0	0	1	2	1	0	0	0	3	0	3	1	2	1	3	1	1	0	0
426	5	30	0	1	0	0	2	0	2	3	1	0	0	0.5	2	1	1	3	0	2	1	2	3	0	0	2	2	3	0	2
427	5	45	0	1	1	0	2	1	0	6	0	0	0	-3	1	1	1	0	2	3	0	2	2	0	1	3	2	2	0	2
428	10	39	0	1	1	0	2	0	0	4	1	2	2	1	2	2	1	1	0	2	0	2	2	0	2	3	2	2	0	0
429	5	30	1	0	1	0	0	0	1	4	1	0	0	-0.9	1	1	0	0	0	2	0	1	1	1	2	2	0	2	0	1
430	14	56	1	0	1	0	2	0	0	5	0	0	0	2	2	1	0	3	1	2	0	3	3	1	1	0	0	1	0	2
431	1	24	1	1	0	0	2	1	0	5	0	0	0	1	2	1	1	0	2	2	0	3	3	1	1	3	3	3	0	0
432	1	39	0	1	2	0	0	0	1	4	0	0	0	2	2	2	0	1	0	2	0	3	3	0	0	0	3	0	0	0
433	1	21	1	0	0	0	0	1	0	5	0	0	0	2	2	0	1	0	0	2	0	2	3	2	2	0	0	0	2	3
434	5	28	0	0	1	0	0	0	1	2	0	2	3	4	2	2	2	0	2	2	0	2	3	3	3	0	1	3	2	2
435	5	38	0	0	1	0	2	1	0	6	1	2	2	0	0	1	0	0	0	0	0	2	3	2	3	3	1	2	0	2
436	5	25	0	0	0	0	0	0	0	6	0	0	0	0	0	2	0	1	2	0	0	2	2	3	3	2	2	2	0	0
437	5	24	1	0	0	0	1	1	0	8	0	2	2	2	2	2	0	1	2	3	0	3	3	1	0	0	0	0	1	2
438	8	28	0	1	0	0	2	0	0	3	0	1	1	0	0	1	0	2	2	3	0	3	2	3	3	2	2	2	0	2
439	5	27	0	3	0	0	0	0	1	4	0	0	0	0	0	1	1	3	1	0	1	3	3	0	1	2	0	0	0	0
440	5	41	0	0	1	0	2	0	0	5	0	2	2	0	0	1	2	2	0	1	0	2	3	0	1	2	2	2	0	0
441	5	47	0	0	1	0	2	0	0	6	0	0	0	0	0	1	0	0	0	0	0	2	3	1	0	3	2	2	0	1
442	5	48	1	0	2	0	2	0	1	1	0	3	3	0	0	1	1	3	0	0	0	2	3	0	0	3	0	3	1	3
443	5	31	0	1	0	0	0	0	0	2	1	2	2	0	0	0	1	0	0	1	0	3	2	0	3	2	2	2	0	2
444	3	25	0	0	0	0	1	1	0	4	0	0	0	1	2	1	0	2	0	1	0	3	3	2	2	1	0	0	0	0
445	5	56	1	1	1	0	2	0	0	5	0	1	0	2	2	0	1	0	0	2	0	3	3	0	3	3	1	1	0	3
446	7	40	0	1	1	0	2	0	0	4	0	0	0	0	0	1	1	0	2	0	0	2	2	1	1	3	2	3	0	3
447	11	48	0	3	1	0	0	0	0	3	1	2	3	2	2	1	1	3	1	2	1	2	3	3	2	3	3	3	2	3
448	14	43	1	1	1	0	2	0	0	5	0	2	0	-2	1	1	0	3	0	0	1	2	2	1	1	2	2	2	0	0
449	1	34	0	1	1	0	2	0	0	3	0	0	0	0	0	0	1	1	1	1	0	3	0	2	0	2	2	2	0	2
450	5	38	1	0	1	0	0	0	1	6	0	2	2	2	2	0	0	2	0	2	0	1	1	1	1	1	1	1	1	1
451	14	29	0	0	0	0	0	0	1	3	0	0	0	1.5	2	1	2	0	1	0	0	2	3	2	1	3	2	2	2	2
452	14	29	0	0	0	0	0	0	1	3	0	0	0	1.5	2	1	2	0	1	0	0	2	3	2	1	3	2	2	2	2
453	5	38	0	1	0	0	2	0	0	3	0	0	0	-1	1	0	1	3	0	0	1	3	3	0	0	3	3	2	0	2
454	4	31	0	0	1	0	0	0	0	4	0	2	2	0	0	0	1	1	0	1	0	2	3	2	3	3	2	2	0	3
455	6	32	0	1	0	0	0	0	0	3	0	0	0	0	0	0	1	0	0	1	0	3	2	2	0	2	1	2	0	1
456	5	48	0	0	2	0	2	0	0	6	1	0	0	0	0	1	0	3	2	2	0	2	2	1	0	3	2	2	0	2
457	14	35	1	3	1	0	2	0	0	3	0	0	0	3	2	0	0	0	1	0	1	1	0	1	1	3	1	1	0	2
458	5	27	0	0	0	0	0	0	0	5	0	3	3	0	0	1	1	0	0	0	0	2	2	0	0	2	0	2	0	2
459	7	38	0	1	1	0	2	0	0	2	0	0	0	-1	1	0	1	3	1	2	1	2	2	0	0	2	2	2	0	2
460	8	33	0	0	1	0	0	0	0	4	0	2	2	4	2	0	0	0	2	2	1	2	2	2	2	0	2	2	0	0
461	5	26	0	0	0	0	0	0	0	8	0	0	0	-3.5	1	1	1	0	2	3	0	2	3	1	0	3	2	2	0	2
462	5	26	0	1	0	0	0	0	0	4	0	0	0	-2	1	1		3	0	2	1	3	3	2	2	3	2	3	0	0
463	5	46	0	1	1	0	2	0	0	5	0	0	0	0	0	0	1	0	1	2	0	3	2	0	2	3	2	0	0	2
464	7	37	1	1	1	0	0	0	0	5	0	0	0	-2	1	1	1	3	1	1	0	3	3	0	0	2	2	2	0	3
465	2	29	0	0	1	0	2	0	0	5	0	2	2	1	2	0	0	3	0	0	0	2	3	3	3	2	2	2	0	0
466	5	45	0	0	1	0	2	0	0	6	0	2	2	2	2	0	2	0	0	1	0	3	3	2	3	1	0	0	0	1
467	5	55	1	0	1	0	2	1	0	6	1	2	2	-5	1	0	0	0	0	0	0	2	2	2	2	2	1	1	3	2
468	12	27	0	0	1	0	0	0	0	8	0	2	0	-12	1	2	2	1	0	1	0	1	3	0	2	3	0	0	0	0
469	6	28	0	0	1	0	1	0	0	5	0	2	2	0	0	0	0	1	2	1	0	2	2	0	1	2	1	2	0	0
470	8	33	1	0	2	0	0	0	2	3	0	0	0	-1	1	0	1	0	2	0	0	2	2	0	0	1	2	2	2	2
471	12	29	0	3	1	0	0	0	1	1	0	3	3	-3	1	2	2	0	2	2	0	1	0	0	0	2	0	0	0	0
472	5	28	0	0	0	0	0	0	0	4	0	0	0	-1	1	1	0	3	0	2	1	3	3	0	0	3	2	2	0	2
473	5	42	0	0	1	0	2	0	1	6	0	3	3	1.5	2	0	2	1	2	2	0	2	2	3	3	2	0	1	0	1
474	5	29	0	1	0	0	0	0	2	2	1	0	0	-2	1	0	1	0	2	0	0	2	2	1	2	3	2	3	0	2
475	5	51	0	1	1	0	2	0	0	5	0	0	0	2	2	1	0	2	0	1	0	3	2	0	0	3	2	2	0	1
476	14	31	0	1	0	0	0	0	0	10	0	0	0	5	2	0	1	0	1	0	0	2	3	2	1	3	2	3	0	3
477	8	38	0	0	1	0	2	0	0	3	0	0	0	0	0	1	0	0	0	1	0	3	3	2	0	3	0	0	0	0
478	8	35	0	1	0	0	0	0	1	1	0	0	0	0	0	1	0	3	2	2	1	3	3	0	0	2	2	2	0	0
479	14	41	1	1	1	0	2	0	0	4	0	0	0	-1	1	2	1	0	0	0	0	3	3	0	2	2	2	2	3	2
480	8	29	0	0	0	0	0	0	0	6	0	0	0	1	2	2	0	2	0	0	0	2	2	1	1	2	1	2	1	2
481	5	34	0	1	1	0	0	1	0	2	0	0	0	1	2	0	1	1	0	2	0	2	3	1	1	0	1	1	0	0
482	1	34	0	0	1	0	2	0	1	5	0	0	0	0	0	0	0	1	1	2	0	2	2	3	3	1	2	2	0	1
483	8	39	1	0	1	0	2	0	0	5	0	0	0	0	0	0	1	3	0	1	0	3	3	2	3	3	0	2	0	0
484	8	39	1	0	1	0	0	0	1	1	0	0	0	0	0	1	0	2	0	2	1	3	3	0	0	3	2	2	2	3
485	14	33	0	1	0	0	2	0	2	2	1	0	0	0	0	0	1	3	0	1	0	2	2	1	2	2	2	2	0	2
486	12	32	1	3	0	0	0	0	2	3	0	0	0	1	2	0	0	0	0	0	0	3	3	2	3	2	0	3	0	2
487	5	26	0	1	0	0	0	0	2	2	0	1	1	1	2	2	2	3	2	2	0	2	2	0	1	1	2	2	0	3
488	1	33	0	0	0	0	0	0	0	3	0	0	0	0	0	1	0	2	0	1	1	3	2	0	0	3	2	2	0	0
489	14	32	0	0	0	0	0	0	0	7	0	2	3	4	2	0	2	0	0	0	0	2	2	1	2	2	1	2	0	2
490	8	33	0	0	1	0	0	1	0	11	0	0	0	0	0	2	2	1	2	2	0	3	3	2	0	2	1	2	0	0
491	4	23	1	1	0	0	1	1	0	5	1	1	0	2	2	2	0	1	2	1	0	3	2	2	2	0	2	0	0	2
492	5	22	0	1	0	0	1	1	0	6	0	1	1	0	0	0	1	3	0	2	0	3	3	1	1	2	1	1	0	0
493	5	49	0	0	1	0	2	0	0	7	1	0	0	1	2	1	0	2	0	1	1	2	2	0	0	3	1	2	0	2
494	5	29	0	0	0	0	2	0	0	4	0	0	0	0	0	0	0	2	0	0	0	3	3	1	0	3	0	2	0	2
495	5	26	0	0	0	0	1	0	0	6	0	0	0	1	2	0	0	0	2	0	0	2	3	3	3	2	2	2	0	2
496	14	54	1	0	1	0	2	0	0	4	1	3	2	-3	1	0	0	2	0	1	1	1	1	1	1	1	1	1	1	1
497	5	39	1	1	1	0	0	0	0	4	1	3	3	-2	1	0	0	0	0	2	0	0	0	0	0	0	0	0	0	0
498	7	50	0	1	1	0	2	0	1	3	1	2	2	0	0	2	0	0	1	1	1	0	1	0	2	2	2	2	0	1
499	2	50	1	1	1	0	0	0	0	4	1	0	0	-2	1	0	2	0	2	3	1	3	3	0	0	2	1	2	0	3
500	1	23	1	0	0	0	2	1	0	7	0	2	2	0	0	1	0	2	1	2	1	2	1	1	3	2	1	2	0	3
501	5	26	0	0	0	0	0	0	0	5	0	0	0	-1	1	1	0	0	2	2	0	3	2	0	0	1	2	2	0	0
502	1	32	0	1	1	0	2	0	0	2	0	1	1	0	0	1	0	3	0	1	0	3	2	0	0	3	2	2	0	1
503	5	36	1	2	0	0	2	0	0	3	0	3	3	1	2	0	1	0	0	0	1	2	2	3	1	2	2	2	1	2
504	14	21	0	1	0	0	0	1	0	6	0	0	0	1	2	1	1	3	2	3	1	2	3	1	0	3	2	3	0	0
505	7	42	1	1	1	0	0	0	0	3	0	2	2	2	2	0	1	0	1	1	0	3	3	0	2	2	1	1	0	2
506	13	24	1	1	0	0	0	0	2	2	0	0	0	0	0	0	0	0	2	3	0	0	0	2	0	3	2	2	0	3
507	5	49	0	0	2	0	2	0	0	4	1	0	0	0	0	0	1	1	1	3	0	2	3	0	1	3	0	0	0	0
508	7	24	1	2	0	0	1	1	1	5	0	0	0	0	0	0	0	1	0	1	0	3	3	3	3	3	0	3	0	0
509	8	23	0	0	0	0	1	1	0	5	0	1	0	3	2	0	1	2	0	2	0	3	2	0	1	0	0	1	0	0
510	1	31	0	3	1	0	0	0	0	4	0	1	1	-2	1	2	0	0	0	0	0	3	2	0	3	2	0	0	0	0
511	1	39	1	0	1	0	2	0	0	6	0	0	0	0	0	1	1	3	0	0	1	3	2	0	0	3	2	2	0	0
512	14	24	0	1	0	0	1	1	2	2	1	0	0	0	0	0	1	3	2	3	0	2	3	1	3	0	0	1	0	2
513	8	22	1	2	0	0	1	1	0	6	1	0	0	1	2	0	2	3	0	2	0	3	3	2	3	2	1	1	0	1
514	14	44	0	0	1	0	0	0	0	5	0	3	2	-2	1	0	1	2	0	3	0	3	3	2	2	2	2	3	0	2
515	5	44	0	0	0	0	2	0	1	1	1	2	2	1	2	0	0	0	0	3	0	2	3	2	2	2	0	0	1	1
516	5	36	0	0	1	0	2	0	0	7	1	0	0	2	2	1	2	0	2	3	1	1	1	1	0	1	1	1	1	1
517	10	25	1	1	0	0	1	0	0	3	0	0	0	2	2	0	0	3	2	0	1	1	1	0	2	2	1	0	0	1
518	5	48	0	0	1	0	2	0	0	4	0	0	0	-1	1	2	0	0	2	2	0	2	2	2	2	2	2	2	0	1
519	1	38	1	1	1	0	0	1	0	4	0	2	2	0.8	2	0	2	0	0	0	0	2	2	1	2	2	1	1	0	0
520	7	56	0	1	1	0	2	0	0	4	1	0	0	1	2	1	1	0	1	3	0	3	3	1	1	3	2	1	0	2
521	5	51	1	2	1	0	2	0	0	2	0	2	2	0	0	0	2	1	2	0	0	3	3	2	2	3	0	2	0	3
522	15	61	0	0	1	1	0	1	1	4	1	2	2	0.3	2	1	0	1	0	0	0	2	2	3	2	2	2	3	0	1
523	4	32	0	1	1	0	0	0	0	5	0	0	0	1	2	0	0	0	0	1	0	2	3	0	2	2	2	2	0	0
524	11	29	0	1	0	0	2	0	0	2	0	0	0	-1	1	1	0	0	0	0	0	1	2	3	1	3	3	3	0	0
525	10	24	1	0	0	0	0	0	2	2	1	0	0	0	0	1	2	0	0	0	0	2	2	1	1	2	2	2	1	2
526	12	28	0	1	0	0	2	0	0	3	0	0	0	-2	1	1	0	2	2	3	0	1	1	1	0	2	1	2	0	1
527	12	36	0	1	0	0	1	1	0	3	1	0	0	-0.7	1	1	1	3	2	3	0	3	3	0	0	3	3	2	0	2
528	14	24	0	0	1	0	1	0	0	8	0	3	2	-2	1	0	1	1	2	2	0	2	2	2	3	0	0	2	0	0
529	11	41	0	3	1	0	0	0	0	8	1	3	3	2	2	0	0	0	2	2	0	3	3	0	2	3	0	1	0	0
530	11	30	0	3	1	0	1	0	0	10	0	2	3	2	2	0	0	3	1	1	0	2	2	0	1	2	0	0	0	2
531	5	45	0	1	1	0	2	0	0	4	0	1	1	0	0	0	0	2	0	0	0	2	2	0	0	0	0	0	0	1
532	11	33	0	3	1	0	1	0	1	5	0	2	2	5	2	0	2	0	0	0	0	2	3	1	0	2	0	0	0	2
533	14	29	0	1	0	0	0	0	0	5	0	2	0	-5	1	2	1	0	2	3	0	3	2	0	0	0	3	2	0	2
534	5	29	0	0	0	0	0	0	2	2	0	0	0	0	0	0	1	0	2	2	0	3	3	2	0	2	0	1	1	1
535	7	47	0	1	1	0	2	0	0	4	0	2	2	0	0	0	1	3	1	0	0	3	3	2	2	3	2	2	0	2
536	7	44	0	1	1	0	0	0	0	8	1	0	0	0	0	1	1	3	0	3	1	3	3	1	1	2	1	1	0	2
537	4	29	0	0	1	0	0	0	0	2	0	0	0	3	2	0	1	0	1	1	0	3	3	0	1	3	0	2	0	0
538	14	36	0	1	0	0	0	1	0	5	1	0	0	0	0	0	1	0	0	3	0	2	2	0	1	2	2	2	0	0
539	14	47	1	0	1	0	2	0	0	4	1	2	2	0	0	0	1	2	0	1	0	2	1	0	1	2	0	1	0	1
540	4	42	0	0	2	1	1	0	0	4	1	2	2	-2	1	1	2	3	0	1	0	0	1	2	2	3	2	3	0	0
541	14	31	0	1	1	0	1	1	1	5	0	0	0	-2	1	1	0	3	0	0	1	2	2	0	0	0	1	1	0	1
542	11	41	0	3	1	0	1	0	0	8	1	1	1	0	0	2	1	0	2	0	0	3	1	2	2	2	0	2	0	1
543	4	27	0	0	1	1	0	0	0	6	0	0	2	12	2	2	0	2	0	1	1	2	1	1	0	2	0	2	0	0
544	10	23	0	0	0	0	2	1	0	7	0	2	0	-4	1	1	2	0	0	2	1	2	2	2	0	2	1	2	0	0
545	14	27	0	1	0	0	0	0	0	5	1	0	0	0	0	1	1	3	0	1	1	3	3	2	3	2	1	3	0	3
546	4	32	0	0	1	0	0	0	1	5	1	3	2	-12	1	0	0	3	0	1	1	2	3	0	0	2	2	2	0	2
547	4	37	0	0	0	0	0	0	0	3	0	3	2	-7	1	1	1	3	1	0	1	2	3	0	0	3	2	3	3	3
548	1	23	1	1	0	0	1	1	0	4	0	0	0	-3	1	1	2	0	2	0	0	2	2	3	2	2	1	2	0	2
549	5	20	0	0	0	0	0	1	0	7	0	0	2	4	2	0	2	0	0	3	0	2	2	2	2	2	1	1	0	0
550	4	48	0	0	1	1	2	0	0	7	0	2	2	0	0	2	1	2	2	2	0	0	0	0	0	0	0	0	0	0
551	10	25	1	1	0	0	2	0	0	6	0	0	0	-4	1	0	2	0	2	1	0	0	0	0	0	0	0	0	0	0
552	8	33	1	0	1	0	2	0	0	2	0	0	0	0	0	2	0	2	0	0	0	3	3	1	3	0	1	0	0	0
553	4	41	0	0	1	1	0	0	0	4	0	0	0	0	0	1	0	3	0	0	0	3	3	0	0	3	0	3	0	0
554	5	36	0	0	1	0	2	0	0	6	0	0	0	2.5	2	2	1	3	1	2	0	2	3	2	3	0	0	1	0	0
555	4	56	0	0	1	1	0	0	0	5	0	0	0	0	0	2	0	2	0	1	1	3	3	0	1	1	0	2	0	0
556	10	39	0	1	0	0	0	0	1	1	0	0	0	2	2	0	2	0	1	2	0	3	2	3	3	3	2	2	0	1
557	5	31	0	1	0	0	0	0	1	1	0	0	0	0	0	1	1	3	1	0	0	3	2	0	2	2	2	2	0	1
558	4	49	0	0	1	1	0	0	0	7	1	3	3	-2	1	0	0	1	1	0	0	3	3	0	0	3	0	0	0	0
559	5	40	1	0	1	0	0	0	1	9	0	2	2	0	0	2	1	1	0	2	0	3	3	3	3	3	2	3	0	3
560	5	49	1	0	1	1	0	0	1	6	1	3	2	-5	1	1	2	1	2	0	0	3	3	0	0	1	2	2	2	0
561	4	26	0	0	0	0	0	0	0	6	0	0	0	3	2	0	0	0	2	2	0	2	2	1	2	3	0	1	1	1
562	4	26	0	0	1	0	0	0	0	8	0	0	0	-2	1	0	1	3	0	2	0	2	2	0	3	2	0	0	0	3
563	5	36	0	0	1	0	2	0	0	7	1	0	0	2	2	1	2	0	2	3	1	1	1	1	0	1	1	1	1	1
564	11	51	0	3	1	0	0	0	0	4	1	3	3	2	2	0	2	0	2	3	0	3	3	2	3	2	2	2	0	2
565	4	31	0	0	1	0	1	0	1	4	0	2	0	-2.05	1	1	0	0	0	0	0	2	3	1	0	0	0	2	0	0
566	11	39	0	3	1	0	0	0	1	5	0	3	3	0	0	0	1	3	1	0	0	3	3	0	0	3	0	1	0	0
567	5	34	0	1	1	0	2	0	0	6	0	0	0	1	2	1	2	1	0	1	0	2	2	1	1	3	2	2	0	0
568	4	30	0	0	1	0	0	0	1	2	0	2	2	3	2	2	0	0	0	0	0	2	2	0	0	2	0	0	2	3
569	4	40	0	0	1	1	0	0	0	6	1	0	0	-2	1	0	1	2	1	2	0	2	1	0	0	1	0	1	0	0
570	11	34	0	3	1	0	0	0	0	6	0	3	3	2	2	0	2	0	2	2	0	2	3	1	2	2	0	0	0	3
571	4	41	0	2	1	1	0	0	0	7	1	0	2	2	2	0	2	0	2	0	0	3	3	0	0	2	1	1	0	0
572	4	33	0	0	1	0	0	0	0	5	0	1	1	2	2	2	0	1	0	3	0	2	2	0	3	0	0	0	0	0
573	5	46	1	2	1	0	2	0	0	5	0	2	2	1	2	2	1	0	2	0	0	2	3	2	0	3	2	2	0	2
574	4	49	0	0	1	0	0	0	0	8	0	0	0	0	0	1	0	2	0	1	0	3	3	0	2	2	0	3	0	0
575	4	36	0	0	1	0	2	0	0	4	1	0	0	-1	1	0	0	0	2	0	0	3	0	2	3	3	0	0	0	2
576	4	31	0	0	1	0	1	0	0	14	0	0	0	1	2	2	0	2	0	2	1	2	2	0	0	2	0	0	0	0
577	11	41	0	3	1	0	0	0	1	6	0	0	0	0	0	0	0	2	0	1	0	3	3	0	2	1	2	2	0	2
578	4	50	1	2	1	0	2	0	0	4	0	2	2	-4	1	1	1	3	0	2	1	3	3	0	0	3	2	2	0	1
579	5	50	0	0	1	0	2	0	0	5	0	3	3	2	2	1	1	0	1	0	0	2	3	0	2	3	0	2	0	0
580	5	60	1	1	1	0	2	0	0	2	0	0	0	0	0	0	1	3	1	2	0	2	2	0	0	2	0	0	0	2
581	5	59	0	0	1	0	2	0	0	10	1	2	2	2	2	0	0	2	0	0	0	2	2	2	2	3	0	2	0	0
582	5	45	0	0	1	0	0	0	0	4	1	2	2	0	0	0	2	1	2	3	0	2	3	2	1	3	2	3	1	1
583	7	24	0	0	0	0	0	1	0	4	0	1	1	2	2	1	1	3	2	3	0	0	0	0	0	0	0	0	0	0
584	4	31	0	0	1	0	0	0	0	2	0	2	2	0	0	0	2	1	1	0	0	3	2	2	2	0	0	0	0	2
585	4	32	0	0	1	0	0	0	0	9	0	0	2	6	2	1	0	2	0	1	0	2	2	1	0	3	2	2	0	2
586	5	49	0	2	1	0	2	0	0	3	1	0	0	0	0	0	1	3	2	0	1	2	0	1	2	2	3	2	0	0
587	4	56	0	0	2	0	0	0	1	3	0	3	3	0	0	1	1	2	0	1	1	3	3	2	0	2	0	2	0	2
588	14	32	0	0	1	0	0	0	0	2	0	3	3	-2	1	1	1	2	1	2	0	2	2	2	2	2	2	2	0	2
589	4	45	0	0	1	1	1	1	0	5	1	2	2	-1	1	0	0	2	1	0	0	3	3	2	2	3	2	2	0	3
590	14	50	0	2	1	0	2	0	0	10	1	2	2	0	0	1	1	3	1	1	1	3	3	1	2	3	2	2	0	2
591	8	60	0	1	1	1	2	0	0	3	1	0	0	0	0	2	1	0	0	2	0	3	3	2	2	2	2	2	0	2
592	4	25	0	0	1	0	0	0	0	3	0	0	0	0	0	0	0	0	0	0	0	3	2	0	0	2	0	0	0	2
593	5	53	1	0	1	0	0	0	0	6	0	3	3	2	2	0	0	0	0	1	0	2	2	2	2	1	2	2	0	2
594	5	41	0	0	1	0	0	0	0	6	0	2	2	-7	1	1	0	1	0	0	0	1	1	1	1	1	0	1	0	1
595	5	28	0	0	1	0	0	1	0	7	0	0	0	0	0	2	0	0	0	2	1	2	2	2	2	1	1	1	0	0
596	5	53	0	1	2	0	2	0	0	3	1	0	0	0	0	2	0	1	0	2	0	3	3	0	0	3	2	2	0	1
597	5	37	0	0	1	0	2	0	0	3	0	2	0	-4	1	0	0	1	0	0	0	2	3	1	2	3	2	2	0	2
598	5	27	0	1	0	0	0	0	0	6	0	0	0	-1.5	1	1	1	3	1	0	0	3	3	0	1	3	1	1	0	2
599	4	58	0	0	1	1	0	0	0	2	0	0	2	2	2	1	0	2	0	1	1	0	1	2	1	1	0	1	0	3
600	4	32	0	0	0	0	0	0	0	11	0	0	0	-2	1	0	1	0	2	2	0	2	3	0	0	2	0	2	1	2
601	4	27	0	1	0	0	0	1	0	6	0	0	0	1	2	0	0	1	0	0	0	3	3	2	3	2	3	2	0	0
602	12	25	1	3	0	0	1	0	1	1	1	0	0	-11	1	2	2	2	2	3	0	3	0	3	3	2	1	3	3	3
603	8	21	0	1	0	0	0	1	0	4	1	1	0	3	2	0	1	0	2	0	0	2	3	2	2	2	3	3	0	1
604	5	30	0	2	0	0	0	0	0	2	0	0	0	-2	1	0	2	0	2	0	0	2	3	0	0	2	2	2	0	0
605	14	28	0	1	0	0	0	0	0	6	0	0	0	-1	1	1	0	3	0	1	1	3	3	1	0	3	2	3	0	2
606	4	45	0	3	2	0	0	0	0	6	0	0	0	0	0	0	0	2	0	0	0	3	3	2	2	2	2	2	0	3
607	5	46	0	2	1	0	2	0	0	4	1	3	3	-2	1	1	0	0	1	2	1	2	2	2	0	2	2	2	0	0
608	11	38	0	3	0	0	0	0	0	8	0	2	2	-2	1	0	1	1	0	1	0	3	3	2	3	2	2	1	0	2
609	5	37	1	0	1	0	0	0	0	6	0	0	0	2	2	0	1	1	2	0	0	2	2	0	0	3	1	2	0	0
610	4	52	0	0	1	1	0	0	0	3	1	3	3	0	0	1	1	1	1	0	0	3	3	2	2	3	1	2	3	3
611	4	54	0	0	1	1	0	0	1	6	1	2	2	0	0	1	0	2	0	2	0	3	3	0	0	3	1	2	0	2
612	4	50	0	0	1	0	0	0	0	3	1	0	0	1	2	0	0	1	0	1	0	3	2	2	2	1	1	2	0	0
613	4	42	0	0	1	0	0	0	0	4	0	0	0	0	0	1	1	3	1	2	1	3	3	0	0	3	0	2	0	1
614	8	80	0	1	1	0	2	1	0	2	1	0	0	0	0	2	0	2	2	2	1	3	3	0	0	3	3	2	0	2
615	5	56	1	0	1	0	2	0	0	5	0	0	0	0	0	2	1	3	0	0	0	2	3	1	2	2	2	2	1	2
616	5	46	0	0	1	0	2	0	0	8	0	0	0	0	0	1	1	3	2	1	1	2	2	1	1	3	2	2	0	0
617	5	48	0	0	1	0	2	0	0	4	1	2	2	0	0	0	0	1	0	1	0	2	3	3	2	3	2	2	0	3
618	12	40	0	1	0	0	2	0	0	3	0	0	0	-2	1	2	1	1	1	0	0	2	2	2	0	3	2	2	3	3
619	14	48	1	0	1	0	2	0	0	4	1	3	3	2	2	0	1	3	1	0	1	2	2	3	2	2	2	2	2	2
620	4	26	0	0	0	0	0	0	0	6	0	0	0	3	2	0	0	0	2	2	0	2	2	1	2	3	0	1	1	1
621	4	46	0	0	1	0	0	0	1	7	1	3	3	0	0	1	0	2	0	0	0	3	3	0	0	3	2	2	0	0
622	5	29	0	1	1	0	2	0	0	3	0	0	0	0	0	1	1	3	0	1	1	1	2	0	2	2	2	2	0	2
623	7	42	1	1	1	0	0	0	0	2	0	0	0	-2	1	0	1	3	1	1	1	2	2	0	0	2	0	0	0	2
624	12	38	0	1	1	0	2	0	0	5	0	1	1	0	0	2	1	0	2	2	0	2	2	0	0	2	2	2	0	0
625	5	30	0	0	1	0	0	0	1	4	0	0	0	0	0	0	0	2	0	2	0	2	2	0	1	2	0	1	0	2
626	7	40	0	1	1	0	2	0	0	4	0	2	2	-3	1	0	0	0	1	0	0	3	2	1	0	2	1	2	0	0
627	7	43	0	1	1	0	2	0	0	4	0	0	0	0	0	0	1	0	1	0	0	2	2	2	3	2	2	2	0	2
628	7	41	0	1	1	0	0	0	0	5	1	0	0	-2	1	0	1	0	1	2	0	1	2	1	1	2	1	2	1	2
629	7	36	1	1	1	0	0	0	0	3	0	0	0	0	0	0	0	1	0	1	0	3	2	1	2	1	1	1	0	2
630	1	24	0	0	0	0	0	0	2	3	0	1	1	1	2	2	1	3	1	0	0	2	2	1	2	3	0	2	0	0
631	11	43	0	3	0	0	1	0	0	4	0	1	0	5	2	2	2	1	2	2	0	1	3	3	3	2	0	0	0	3
632	5	37	0	1	1	0	2	0	0	4	0	0	0	-1.2	1	2	1	1	2	2	0	2	3	1	3	3	0	2	0	0
633	5	46	1	0	1	0	2	0	1	5	0	0	0	2	2	2	1	0	0	0	0	2	2	2	3	3	2	2	0	3
634	13	45	0	0	1	0	2	0	0	5	0	0	0	0	0	2	2	0	0	1	0	2	1	0	0	3	0	1	0	0
635	11	29	0	1	1	0	2	0	0	2	0	0	0	0.3	2	0	1	3	0	0	1	2	2	1	3	2	2	2	0	2
636	7	40	0	1	1	0	2	0	0	4	0	0	0	0	0	1	0	2	0	2	0	2	3	0	0	3	2	1	0	0
637	3	38	0	1	1	0	0	0	0	6	0	0	0	-1	1	0	1	3	1	0	0	2	2	1	2	2	0	2	0	2
638	7	40	0	1	2	0	0	0	0	8	1	0	0	-1	1	0	2	2	1	2	0	2	2	2	2	3	2	2	0	2
639	5	42	0	0	1	0	2	0	1	5	1	2	2	1	2	0	1	3	2	2	0	2	2	1	0	2	2	2	0	3
640	4	37	0	0	1	0	1	0	1	5	0	0	0	0	0	2	0	2	0	0	0	2	2	2	0	2	1	2	0	2
641	4	35	0	0	2	0	1	0	0	8	0	2	2	-3	1	1	1	1	1	1	0	1	1	0	0	1	0	0	0	0
642	11	35	0	3	1	0	0	0	1	4	0	0	0	-1	1	2	1	3	1	0	0	3	3	1	0	0	0	0	0	0
643	7	42	0	1	2	0	0	0	0	2	0	0	0	-2.5	1	1	1	3	1	2	1	3	3	2	2	3	0	2	0	2
644	7	28	0	1	0	0	0	0	0	2	1	0	0	1	2	1	2	0	2	0	0	3	3	0	3	0	0	0	0	1
645	7	35	0	1	1	0	2	0	2	3	0	2	2	2	2	0	1	0	1	0	0	2	2	2	2	2	2	2	0	2
646	7	38	0	1	1	0	2	0	0	5	0	0	0	-0.2	1	2	1	0	1	0	0	2	2	2	2	3	2	2	0	2
647	7	45	0	1	1	0	0	0	0	4	0	0	0	0	0	0	0	2	0	1	0	3	3	0	0	3	0	0	0	0
648	5	51	0	0	1	0	2	0	0	6	0	3	3	3	2	0	1	1	2	2	0	2	0	0	0	3	0	0	0	0
649	7	41	0	1	1	0	2	0	0	4	0	0	0	-2	1	2	1	1	0	0	1	3	3	2	1	2	2	2	1	2
650	5	38	0	0	0	0	2	0	0	5	0	2	2	0	0	1	0	2	1	0	1	2	3	0	0	3	1	2	0	3
651	11	37	1	1	1	0	2	0	0	5	0	0	0	0	0	0	0	3	0	1	0	3	3	1	3	3	1	1	0	0
652	7	39	1	1	0	0	0	0	0	2	1	0	0	1	2	2	1	0	0	3	0	0	2	0	1	2	0	3	0	2
653	4	39	0	0	1	0	0	0	1	4	0	2	2	3	2	0	2	0	2	2	0	2	3	3	3	2	0	0	0	0
654	7	39	0	1	1	0	2	0	0	2	0	2	2	0	0	0	0	0	0	1	0	2	3	2	2	3	2	2	0	3
655	12	31	0	1	0	0	2	0	0	5	0	0	0	0	0	2	1	2	2	1	0	3	3	0	0	2	2	2	0	2
656	4	38	0	0	1	0	0	0	0	7	0	2	2	-2	1	1	1	2	0	0	0	3	2	2	2	1	2	2	0	2
657	4	25	0	0	1	0	1	1	0	9	0	0	0	0	0	0	0	1	1	2	0	3	2	2	2	2	1	2	0	2
658	7	25	0	0	0	0	0	0	0	4	0	2	2	1	2	1	0	0	0	0	0	2	1	0	1	0	1	1	0	0
659	5	44	0	0	1	0	2	0	1	6	0	0	0	0	0	2	0	1	0	1	0	2	2	1	2	1	1	1	0	1
660	4	28	0	0	0	0	1	0	0	2	0	3	3	0	0	0	0	1	0	2	0	1	1	1	2	2	1	1	0	1
661	14	21	0	1	0	0	0	1	0	5	0	1	1	2	2	1	1	3	2	0	1	2	3	2	3	3	2	2	0	3
662	4	31	0	3	1	0	1	0	0	9	0	2	2	0	0	0	1	3	1	1	1	3	3	0	0	3	1	3	0	0
663	14	29	0	0	0	0	0	0	0	5	0	0	0	1	2	0	2	2	2	2	0	2	3	2	1	3	2	2	0	0
664	4	47	0	0	1	0	0	0	0	6	1	2	2	3	2	1	0	0	0	0	0	3	2	2	2	2	2	1	0	0
665	7	46	0	0	0	0	0	0	0	2	1	2	2	-1	1	0	1	2	1	0	0	3	3	2	2	2	2	3	2	2
666	8	22	1	0	0	0	1	1	0	7	1	3	3	1	2	2	1	0	2	0	0	0	0	0	0	0	0	0	0	0
667	14	39	0	1	1	0	2	0	0	13	0	2	2	0	0	0	1	3	2	2	0	2	2	2	3	2	2	2	0	0
668	7	40	1	1	1	0	2	0	0	3	0	0	0	0	0	2	1	0	0	2	0	3	2	2	2	2	2	2	0	0
669	5	38	1	1	1	1	2	0	0	2	0	3	3	-5	1	0	0	3	0	0	1	3	3	0	0	2	1	2	0	2
670	5	38	0	1	1	0	0	0	0	3	1	0	0	-1	1	1	0	3	0	0	1	3	2	0	2	3	2	2	0	0
671	14	33	1	1	0	0	2	0	1	1	0	0	0	0	0	0	0	3	1	1	0	2	2	0	0	3	3	2	0	3
672	7	55	0	1	1	1	0	0	0	2	1	2	2	-1	1	1	0	0	2	2	0	3	1	1	1	2	2	2	0	2
673	4	48	0	0	1	0	2	0	1	5	0	2	2	0	0	0	1	3	2	2	0	2	3	1	0	0	0	1	0	2
674	7	41	0	1	1	0	0	0	0	4	0	2	2	0	0	0	0	1	0	2	0	2	2	2	2	2	2	2	0	0
675	5	23	0	0	1	0	1	0	0	14	0	1	1	-2	1	0	2	0	2	2	0	2	3	2	0	3	0	1	1	0
676	5	41	0	0	1	0	2	0	1	7	0	2	2	-1	1	0	1	0	1	2	0	2	3	1	2	1	1	1	0	0
677	8	55	1	1	1	1	2	0	0	6	0	0	0	0	0	2	2	0	1	0	0	3	1	1	2	2	2	3	0	1
678	5	32	1	0	2	0	0	0	0	4	1	2	2	-2	1	1	0	2	0	2	1	3	3	3	0	2	3	0	2	0
679	4	48	0	0	1	1	0	0	1	5	0	2	2	1	2	0	0	2	1	1	0	2	0	1	1	1	1	1	0	0
680	5	40	0	0	1	0	2	0	0	5	0	3	3	0	0	0	1	1	1	0	0	2	2	0	0	2	0	0	0	0
681	12	38	0	1	1	0	2	0	0	3	0	2	2	-2	1	0	1	0	0	2	0	3	3	0	2	2	1	2	0	1
682	4	48	0	0	1	0	2	0	0	6	1	0	0	0	0	2	1	0	2	2	1	3	2	0	0	3	2	1	0	2
683	4	60	0	0	1	1	0	0	0	2	0	0	0	1	2	1	1	3	0	2	0	3	3	0	0	3	0	0	0	0
684	4	48	0	0	1	1	0	0	0	2	1	3	3	-3	1	1	0	1	0	2	0	3	3	2	3	3	3	2	0	3
685	7	41	1	0	1	0	0	0	0	5	0	2	2	0	0	1	0	2	0	1	1	0	0	0	0	0	0	0	0	0
686	7	35	0	1	1	0	2	0	0	5	0	1	1	0	0	1	0	3	1	1	1	2	3	0	0	3	2	2	0	0
687	7	35	0	1	0	0	2	0	0	5	0	2	2	-3	1	1	0	3	2	3	1	3	3	0	1	3	3	3	0	3
688	5	38	0	1	1	0	0	0	0	4	0	0	0	0	0	2	1	0	0	0	0	3	3	0	2	2	3	2	0	2
689	5	43	1	1	0	0	0	0	0	2	0	0	0	-2	1	0	0	3	1	1	1	2	3	1	1	3	2	2	0	2
690	4	59	0	0	1	1	0	0	0	4	1	0	0	1	2	0	1	2	0	0	1	2	3	0	1	2	2	2	0	0
691	5	46	0	0	1	0	2	0	0	8	0	3	3	0	0	0	2	0	0	2	0	2	2	1	1	2	0	0	0	2
692	7	38	1	1	1	0	2	0	0	5	0	0	0	0	0	2	1	0	0	2	0	3	3	0	0	2	0	1	0	2
693	4	46	0	0	1	1	0	0	0	5	0	2	2	0	0	0	0	2	0	0	0	3	3	0	0	3	2	2	0	3
694	7	56	0	1	2	1	2	0	0	3	0	1	1	1	2	1	1	0	0	2	0	3	0	1	2	3	1	1	0	0
695	14	36	0	1	1	0	2	0	0	6	0	0	0	0	0	0	1	0	0	0	0	3	2	0	0	3	2	2	0	0
696	4	31	0	0	1	0	1	0	1	4	1	0	0	2	2	0	2	2	2	0	1	3	2	2	0	2	0	2	0	0
697	4	31	0	0	1	0	1	0	1	4	1	0	0	2	2	0	2	2	2	0	1	3	2	2	0	2	0	2	0	0
698	11	30	0	3	1	0	1	0	0	9	0	0	0	2	2	2	1	1	2	0	0	1	1	0	0	1	0	1	0	0
699	5	45	0	0	1	0	2	0	0	5	0	0	0	0	0	1	1	1	0	2	0	2	2	2	2	2	1	2	0	0
700	4	48	0	0	1	0	0	0	0	4	0	3	2	-1	1	0	0	2	0	0	0	2	3	2	1	3	0	2	0	3
701	4	31	0	0	1	0	1	0	1	4	1	0	0	2	2	0	2	2	2	0	1	3	2	2	0	2	0	2	0	0
702	4	46	0	0	1	0	2	0	0	3	0	2	0	-2	1	2	1	3	2	0	1	2	2	2	2	2	2	2	0	2
703	5	39	0	1	0	0	0	0	0	7	0	2	2	-1	1	1	1	0	0	2	0	3	3	1	3	2	1	2	0	1
704	7	37	0	1	1	0	0	0	0	5	0	1	1	0	0	0	0	3	2	3	0	1	2	2	1	2	1	2	0	1
705	4	59	0	0	1	1	0	0	0	6	0	3	3	0	0	0	1	3	1	1	1	3	2	1	0	0	0	2	0	3
706	4	40	0	0	1	0	1	0	1	2	1	3	3	-2	1	0	2	0	0	0	0	3	3	0	0	3	0	1	0	0
707	7	50	0	2	1	0	2	0	0	4	0	0	0	1	2	0	1	0	1	0	0	3	3	0	3	2	3	3	0	3
708	5	23	0	0	0	0	1	1	0	10	0	1	1	1	2	2	0	0	2	2	0	3	1	2	2	0	0	1	0	0
709	8	35	0	1	1	0	1	0	0	4	0	0	0	0	0	0	1	3	1	0	0	3	3	0	0	3	2	0	0	0
710	5	45	0	0	1	0	2	0	0	6	1	3	3	0	0	0	2	0	2	2	0	2	2	2	2	3	0	2	0	2
711	14	48	1	0	1	0	0	0	1	9	0	2	2	0	0	1	0	1	0	1	0	2	2	1	1	2	2	2	0	2
712	8	22	0	1	0	0	1	1	0	5	0	0	0	0	0	0	2	0	2	2	0	3	2	1	1	2	1	1	0	0
713	7	39	1	1	1	0	0	0	0	2	0	2	2	0	0	0	1	0	1	3	0	2	3	2	3	0	2	2	0	3
714	4	26	0	0	1	0	1	0	0	4	0	3	3	2	2	0	0	2	0	1	0	2	3	2	0	2	0	2	0	3
715	7	41	1	1	1	0	0	0	0	6	0	0	0	0	0	1	0	2	0	0	0	3	3	0	0	3	2	2	0	0
716	7	50	0	1	1	0	2	0	0	4	0	0	0	0	0	0	1	2	1	1	0	3	3	3	3	3	2	3	1	3
717	4	59	0	0	1	1	0	0	1	4	0	0	0	-1	1	1	0	1	0	1	1	3	2	0	0	2	2	2	0	0
718	4	50	0	0	1	0	0	0	0	6	1	0	0	2	2	0	0	3	0	0	0	3	3	1	1	3	2	1	1	2
719	11	50	0	3	1	1	1	0	1	4	0	2	2	0	0	1	0	2	0	2	0	3	3	1	0	3	0	3	0	3
720	4	47	0	0	1	1	0	0	1	7	1	2	2	1	2	0	0	0	2	3	0	3	2	2	2	2	2	2	0	2
721	5	44	0	0	1	0	2	0	0	6	0	0	0	1	2	2	0	0	2	2	0	3	3	2	3	2	1	2	0	0
722	4	26	0	3	0	0	0	0	2	3	0	2	2	0	0	0	0	3	0	1	1	3	0	1	1	0	0	1	0	0
723	8	33	0	1	1	0	2	0	0	3	1	1	0	1	2	1	0	0	0	2	0	3	1	1	0	2	1	1	2	2
726	8	48	1	0	1	0	2	0	0	4	1	2	2	0	0	2	0	2	0	1	0	2	0	0	2	3	1	3	0	0
727	4	58	0	0	2	1	0	0	1	1	0	0	0	0	0	0	0	0	0	3	0	3	3	2	3	3	2	2	0	2
728	1	36	0	1	1	0	2	0	0	5	0	0	0	0	0	0	2	3	1	3	0	3	3	0	0	2	1	1	0	1
729	5	49	0	0	1	0	2	0	1	5	1	2	2	0	0	1	0	1	0	0	0	2	2	1	0	2	0	0	0	1
730	1	37	1	2	1	0	2	0	0	3	0	0	2	3	2	0	2	0	2	3	0	0	0	2	2	1	2	2	0	0
731	7	39	0	1	1	1	0	0	0	5	0	0	0	0	0	1	1	0	0	1	0	3	3	1	1	0	0	1	0	0
732	2	26	0	0	0	0	0	1	0	6	0	2	2	0	0	0	1	1	0	1	0	3	2	2	3	2	1	1	0	2
733	14	44	0	1	1	0	0	0	0	6	0	0	0	1	2	0	1	2	0	1	0	3	3	1	0	3	0	1	0	3
734	5	32	0	1	0	0	2	0	0	2	0	0	0	-1	1	0	1	0	0	2	1	2	2	0	3	2	2	2	0	3
735	8	56	0	1	1	1	0	0	0	4	0	0	0	-1	1	0	1	0	1	1	0	3	3	1	0	2	2	2	0	3
736	4	57	0	0	1	1	1	0	0	4	1	3	3	-1	1	1	1	0	0	1	0	3	3	2	2	3	2	2	0	1
737	4	59	0	0	2	1	0	0	0	7	0	3	3	0	0	1	0	2	0	1	1	0	0	0	0	0	0	0	0	0
738	5	44	1	0	1	1	2	1	1	4	1	3	3	5	2	0	0	0	1	2	0	1	0	2	3	0	0	0	0	2
739	5	44	1	0	1	0	0	0	0	8	0	0	0	0	0	0	0	2	0	1	0	3	3	0	1	3	0	1	0	0
740	4	49	0	0	1	1	1	0	0	3	0	2	2	0	0	0	0	2	2	0	1	0	3	0	1	3	0	0	0	0
741	5	48	0	0	0	0	0	0	1	2	0	2	2	0	0	1	1	0	1	2	0	3	3	1	0	3	1	2	0	2
742	10	31	0	1	0	0	0	0	1	1	0	0	0	1	2	0	1	0	0	0	0	2	3	0	3	3	2	1	0	1
743	2	26	0	0	0	0	0	0	0	4	0	2	2	-4	1	0	1	3	0	1	0	3	3	1	3	1	1	2	0	2
744	7	35	0	1	0	0	2	0	0	3	0	0	0	-0.2	1	0	0	2	0	1	0	3	3	0	0	3	2	1	0	2
745	8	22	0	1	0	0	1	1	0	4	0	0	0	1	2	0	2	1	0	1	0	2	3	1	1	2	1	1	0	1
746	12	28	0	1	0	0	0	0	2	1	0	0	0	0	0	0	1	3	2	0	0	3	3	1	0	2	3	2	0	1
747	6	49	0	1	0	1	1	0	0	7	0	2	2	0	0	1	2	1	0	1	0	2	3	2	2	3	2	3	3	2
748	4	55	0	0	1	1	0	0	0	5	0	3	3	0	0	0	1	2	0	2	0	2	2	1	0	2	2	2	0	2
749	5	44	0	0	1	1	2	0	1	7	0	3	3	-0.5	1	1	0	2	0	1	1	2	1	0	2	1	0	0	0	0
750	4	44	0	0	1	1	0	0	1	8	0	2	2	0	0	0	0	3	0	0	0	3	2	2	1	1	2	2	0	0
751	10	23	0	1	0	0	0	1	0	4	0	0	0	0	0	1	1	2	1	2	1	3	3	0	0	3	3	1	0	1
752	5	45	1	2	1	0	2	0	0	4	1	0	0	0	0	0	0	1	0	3	0	3	3	2	0	3	3	2	0	2
753	4	38	0	0	1	0	0	0	1	4	0	0	2	2	2	1	0	0	2	2	0	0	3	0	1	2	0	0	0	0
754	8	46	0	0	2	0	0	0	0	5	1	2	2	-5	1	0	2	1	2	2	0	2	2	2	2	3	1	2	0	1
755	14	23	0	0	0	0	2	1	0	6	0	0	0	0	0	1	2	3	0	1	1	2	3	2	0	2	1	2	0	3
756	4	32	0	0	1	0	1	0	0	7	0	2	3	6	2	0	1	0	0	0	0	2	2	0	3	0	0	1	0	2
757	4	54	0	0	1	0	2	0	0	6	0	3	3	1	2	0	1	2	1	3	0	0	3	0	0	0	0	0	0	0
758	3	21	0	0	0	0	0	1	0	4	1	1	1	1	2	2	1	1	1	0	0	3	3	0	0	0	0	0	0	0
759	4	27	0	0	1	0	0	0	0	7	1	0	0	0	0	1	1	3	1	0	1	3	3	0	0	3	2	2	0	3
760	8	24	0	1	0	0	2	1	0	5	0	1	1	1	2	2	1	1	1	1	0	3	2	2	3	2	1	1	0	0
761	4	53	0	0	1	0	0	0	0	7	0	3	3	-5	1	0	1	3	1	0	0	2	3	0	0	3	1	1	0	3
762	13	22	1	0	0	0	1	1	0	4	0	1	1	0	0	1	1	2	0	1	0	3	2	2	2	2	0	0	0	1
763	4	55	0	0	1	0	0	0	0	7	0	3	3	0	0	0	1	0	0	0	0	3	2	2	2	2	3	3	0	1
764	7	35	0	1	0	0	0	0	0	8	0	0	0	2	2	0	0	2	0	1	0	3	3	1	2	3	3	2	0	2
765	4	40	1	0	1	1	0	0	1	4	0	2	2	2	2	0	0	2	0	0	0	2	2	2	0	2	2	2	0	2
766	5	31	0	1	1	0	2	0	0	4	0	0	0	0	0	0	1	0	0	3	0	2	1	1	1	1	1	1	0	1
767	5	21	0	0	0	0	0	1	0	10	0	0	0	-2	1	0	0	0	0	0	0	2	2	0	0	2	0	0	0	0
768	5	44	0	0	1	0	2	0	0	5	1	2	2	1	2	0	1	0	2	0	0	2	2	1	0	0	0	2	0	0
769	5	26	1	1	0	0	1	1	1	1	0	0	0	0.2	2	1	1	3	2	2	0	2	2	0	2	2	2	2	0	1
770	5	44	1	2	1	0	2	0	0	4	1	2	2	0	0	0	1	3	1	1	1	3	2	0	0	2	1	1	0	0
771	4	57	0	0	2	1	2	0	0	5	0	2	2	0	0	0	0	2	0	0	0	3	3	2	2	2	0	2	0	0
772	7	41	0	1	1	0	2	0	0	4	0	3	3	-3	1	1	0	0	0	0	0	2	3	0	1	2	2	2	0	2
773	10	25	0	1	0	0	2	0	0	6	0	0	0	-1.5	1	1	0	3	1	1	1	2	2	3	3	2	0	2	0	0
774	10	24	0	1	0	0	0	0	1	3	0	2	2	1	2	1	1	0	2	3	0	1	3	0	2	3	3	2	0	2
775	5	58	0	2	2	0	2	0	0	2	1	0	0	1.5	2	1	2	3	1	3	1	2	0	0	0	1	0	0	0	0
776	4	36	0	0	1	0	0	0	0	5	0	0	0	1	2	2	0	1	0	0	0	2	0	2	2	3	2	2	0	0
777	2	26	0	1	0	0	0	0	0	4	0	1	1	0	0	1	1	3	2	1	1	3	2	0	0	2	1	3	0	1
778	4	31	0	0	1	0	0	0	0	9	0	0	0	0	0	2	0	3	0	1	1	3	3	1	1	3	1	2	0	0
779	1	24	0	0	0	0	2	0	0	6	0	0	2	1	2	1	2	3	2	2	1	2	2	0	0	3	0	0	0	0
780	4	27	0	0	0	0	1	0	0	3	0	1	1	0	0	2	0	2	1	2	1	2	3	1	1	3	0	1	0	0
781	1	52	1	2	1	0	2	0	0	10	1	3	2	-4	1	0	0	3	0	2	0	3	3	0	1	3	2	2	0	1
782	2	20	0	1	0	0	1	1	0	3	0	0	0	0	0	0	1	0	2	3	0	3	3	1	3	2	1	1	0	2
783	4	37	0	0	1	0	0	0	1	5	0	3	3	1	2	0	2	0	1	0	0	2	2	0	2	2	0	1	0	0
784	5	56	0	0	1	0	2	0	0	5	1	3	3	-1	1	0	1	2	1	2	0	3	3	0	1	3	1	2	0	1
785	7	55	0	1	1	0	0	0	0	20	0	0	0	0	0	0	0	1	0	1	0	3	3	1	0	3	2	1	1	1
787	4	28	0	1	1	1	0	0	0	6	0	0	0	-1	1	1	0	3	2	2	1	2	2	0	3	3	2	2	0	0
788	4	60	0	0	1	1	1	0	1	3	1	2	2	1	2	1	0	2	0	2	1	3	3	0	0	3	0	3	0	2
789	13	23	1	0	0	0	2	1	0	4	0	2	2	-5	1	0	0	0	0	0	0	2	1	1	1	1	0	0	0	0
790	5	39	0	2	1	0	2	0	0	5	0	0	0	2	2	2	2	0	2	2	0	2	3	1	0	3	1	1	0	2
791	5	59	0	0	1	0	0	0	0	4	1	2	2	1	2	0	0	2	0	3	0	3	3	0	0	0	0	0	0	0
792	5	52	0	0	2	0	2	0	0	6	1	2	2	0	0	1	2	3	1	1	1	0	0	0	0	0	0	0	0	0
793	15	47	0	0	2	0	2	0	0	3	0	3	2	-5	1	0	2	0	1	0	1	3	3	3	2	3	0	2	1	3
794	5	46	0	0	1	0	2	0	0	5	0	3	3	3	2	1	1	3	0	1	0	2	3	0	0	3	0	0	0	0
795	7	45	0	0	1	0	2	0	0	6	0	2	2	-2.2	1	1	1	3	1	0	0	2	2	0	0	3	2	2	0	2
796	6	23	0	0	0	0	0	0	0	5	0	1	1	0	0	2	0	1	0	1	0	3	2	1	0	2	1	2	0	0
797	5	26	0	1	0	1	0	0	0	6	0	0	0	-2	1	0	0	0	2	0	0	3	3	2	3	2	2	2	0	2
798	14	52	1	2	1	0	2	0	0	5	1	2	2	0	0	0	1	0	0	0	1	0	0	0	0	0	0	0	0	0
799	14	37	0	2	0	0	0	0	1	1	0	0	0	2	2	1	1	0	1	2	1	3	3	0	0	0	3	2	0	0
800	12	27	1	3	0	0	1	0	1	1	0	0	0	0	0	1	1	2	2	2	1	3	3	2	3	3	1	3	0	0
801	14	61	0	1	2	0	1	1	0	2	1	2	2	-5	1	1	0	3	0	1	1	3	3	0	0	3	3	3	0	0
802	7	55	1	2	1	0	0	0	0	5	0	2	2	-6	1	1	0	2	0	0	1	3	3	0	3	1	3	3	0	2
804	5	34	0	2	1	1	1	0	0	5	1	3	3	1	2	0	2	2	0	1	0	2	3	1	3	0	0	0	0	0
805	10	30	0	1	1	0	2	0	0	8	0	0	0	3	2	0	0	1	1	1	0	0	2	1	2	3	2	1	0	0
806	11	34	1	3	1	0	0	0	0	6	0	3	2	-3	1	1	0	3	0	0	1	3	3	2	1	3	0	1	0	1
807	6	20	0	1	0	0	1	1	0	5	0	1	1	-2	1	2	0	1	2	2	0	3	2	1	1	2	1	1	0	0
808	10	34	1	1	0	0	2	0	0	5	0	0	0	-1	1	0	1	2	0	1	0	2	2	0	0	2	2	2	0	1
809	5	25	0	1	0	1	0	1	0	3	1	0	0	2	2	1	1	0	0	0	0	3	3	2	3	3	3	3	0	2
810	14	35	0	0	0	0	0	1	0	7	0	2	2	-1	1	0	2	0	2	2	0	2	3	2	1	2	1	1	0	0
811	4	28	1	1	0	0	0	0	0	3	0	2	2	-3	1	1	1	3	2	2	1	0	2	0	0	3	2	2	1	2
812	12	25	0	1	0	0	1	0	0	4	0	0	0	0.2	2	0	0	0	2	2	0	2	2	2	1	3	2	3	0	0
813	5	37	1	2	1	0	2	0	0	3	0	2	2	2	2	0	2	3	0	1	1	0	0	1	2	2	1	2	0	2
814	14	33	0	1	1	0	2	0	0	9	0	0	0	0	0	1	0	3	0	2	0	3	2	2	0	2	2	2	0	2
815	10	30	0	1	1	0	0	0	0	2	0	0	0	0	0	0	2	3	2	1	0	3	3	0	3	3	2	2	0	1
816	14	36	0	2	0	0	0	0	0	6	0	0	0	0	0	0	0	2	0	2	0	2	2	0	3	2	1	2	0	1
817	14	55	0	1	1	0	2	0	0	2	0	0	0	1	2	2	1	1	0	1	0	2	2	0	0	2	2	2	0	0
818	5	32	1	1	0	0	0	0	1	1	0	2	2	0	0	0	0	1	0	1	0	2	2	1	3	2	1	1	0	2
819	1	38	0	1	1	0	2	0	0	9	0	2	2	2	2	0	0	0	2	0	0	3	3	2	0	2	1	1	0	0
820	5	31	0	0	1	1	2	0	1	5	0	3	3	0	0	0	0	0	0	1	0	3	3	2	2	3	2	2	0	0
821	5	52	0	0	1	0	2	0	1	4	1	0	0	0	0	0	0	2	0	0	0	2	2	2	0	3	1	2	0	1
822	7	36	1	1	1	0	2	0	0	4	0	2	0	-3	1	2	1	0	0	3	0	3	3	1	0	3	2	2	0	3
823	5	20	0	1	0	0	0	1	0	4	0	0	0	-4	1	1	0	1	2	3	0	2	3	1	2	2	0	1	0	2
824	14	32	0	1	0	0	2	0	0	6	0	1	1	0	0	2	0	0	0	0	0	1	3	0	2	2	2	2	0	0
825	1	32	0	1	0	0	0	0	0	5	0	0	2	4	2	0	0	0	0	1	0	3	3	0	1	2	2	2	0	2
826	16	37	1	3	1	1	0	0	1	7	0	2	2	2	2	0	2	1	2	0	0	0	0	0	0	0	0	0	0	0
827	5	36	0	1	0	0	2	0	0	3	0	3	3	5	2	1	1	0	2	3	0	3	3	0	3	3	2	2	0	2
828	5	48	0	1	1	0	2	0	0	5	0	0	0	0	0	1	1	0	0	1	0	2	1	0	0	2	1	2	0	1
829	5	40	0	1	1	0	2	0	0	2	0	0	0	-2	1	2	1	1	1	0	0	3	3	0	0	3	1	1	0	2
830	8	26	0	0	0	0	0	0	0	9	0	0	1	-3	1	0	1	0	0	3	0	3	3	2	3	1	1	1	0	1
831	5	30	1	1	0	0	2	1	0	6	0	0	0	2	2	2	1	0	2	3	0	3	3	1	2	1	1	3	0	0
832	7	23	0	1	0	0	1	1	0	3	0	1	0	2	2	0	1	1	1	3	0	2	3	0	2	2	1	2	0	0
833	14	43	1	2	2	0	0	0	0	9	1	2	2	0	0	0	0	1	0	0	0	3	3	1	1	3	2	3	2	2
834	5	23	0	1	0	0	1	1	1	1	0	1	0	5	2	2	0	0	2	2	0	3	3	0	0	3	0	3	0	3
835	11	60	1	2	1	1	0	0	0	4	1	2	2	2	2	1	0	2	0	2	1	2	3	0	0	3	2	2	1	2
836	5	33	0	1	1	0	2	1	0	2	0	0	0	0	0	1	1	1	0	0	0	2	2	0	0	3	2	1	0	0
837	5	36	0	1	1	0	2	0	0	2	0	0	0	-1.5	1	1	1	3	2	0	1	3	3	0	0	3	2	2	0	1
838	5	31	1	0	0	0	0	0	1	1	0	0	0	3	2	2	0	2	0	1	1	2	2	0	0	2	0	0	0	0
839	4	31	0	0	1	0	0	0	1	4	0	2	2	8	2	1	2	2	2	2	0	3	2	0	0	1	0	0	0	0
840	1	47	1	0	1	0	2	0	0	6	0	0	0	-1	1	0	0	0	1	2	0	2	3	2	1	1	1	2	0	2
841	16	36	0	1	0	1	1	0	0	10	0	0	2	3	2	1	1	3	1	0	0	3	3	0	0	0	3	3	0	3
842	5	28	0	1	0	0	2	0	0	4	1	1	1	0	0	2	2	1	0	0	0	2	2	2	2	3	0	2	0	1
843	16	29	0	3	1	0	2	0	0	6	0	2	2	2	2	0	1	0	0	0	0	2	0	0	1	2	0	2	0	0
844	5	57	0	0	1	0	0	0	0	5	1	0	0	0	0	2	0	2	0	1	0	2	3	0	0	0	2	2	0	2
845	1	32	1	1	0	0	0	0	1	1	0	0	0	0	0	1	2	3	0	1	0	3	3	2	2	3	3	3	0	3
846	1	30	1	2	0	0	0	0	0	7	0	0	0	1	2	1	1	2	0	2	1	3	3	1	1	3	0	1	0	1
847	6	33	1	1	0	0	2	0	0	2	0	0	0	-0.8	1	2	2	1	1	0	0	3	3	2	2	3	3	3	0	3
848	12	33	0	1	0	1	0	0	0	6	0	0	0	-2	1	0	0	0	0	2	0	3	3	3	3	0	3	3	0	2
849	6	34	0	1	1	0	0	1	0	2	0	0	0	1	2	0	2	0	2	3	0	2	2	1	3	2	1	2	0	0
850	14	45	0	2	2	0	2	0	1	1	0	0	0	5	2	1	2	0	2	3	0	0	0	3	3	0	0	0	3	0
851	5	32	0	1	1	0	2	0	0	2	0	0	0	0	0	0	1	2	2	0	0	2	3	0	0	2	2	2	0	0
852	16	36	0	1	1	0	2	0	0	5	0	0	0	1	2	1	1	0	2	2	0	3	3	0	0	3	2	2	0	3
853	5	53	0	1	1	0	2	0	0	4	1	0	0	-3.6	1	0	1	0	0	1	0	2	2	0	0	3	2	2	0	2
854	11	37	1	3	1	0	2	0	1	4	0	2	2	0	0	0	1	3	0	3	0	3	2	2	2	2	0	0	0	1
855	5	41	0	1	0	0	2	0	0	7	1	3	3	0	0	0	0	1	0	1	0	2	3	0	0	3	0	2	0	2
856	14	33	0	1	0	0	2	0	1	1	0	0	0	1	2	0	0	0	1	2	0	1	1	2	1	2	1	2	0	0
857	14	22	1	0	0	0	1	1	0	8	0	2	2	-1	1	1	1	3	1	1	1	3	3	0	0	3	2	3	0	3
858	14	21	0	0	0	0	2	1	0	4	0	0	0	-0.5	1	1	1	3	1	2	0	2	2	0	0	2	0	0	0	0
859	5	34	0	2	1	0	2	0	0	2	1	0	0	0	0	1	1	3	0	0	0	2	3	1	3	1	2	0	0	1
860	10	39	0	1	1	0	2	0	0	4	0	0	0	2	2	1	2	0	0	0	0	2	2	1	0	3	2	1	0	0
861	16	30	0	0	0	0	0	0	2	1	0	0	1	-2	1	2	0	0	2	0	0	2	2	2	0	2	1	2	0	2
862	5	49	0	0	1	1	0	1	1	4	0	2	2	-0.4	1	0	0	0	0	1	1	3	3	3	0	3	3	3	0	3
863	14	40	0	1	0	0	2	0	1	1	1	0	0	-1	1	1	2	0	2	3	1	3	3	0	1	3	3	3	0	2
864	12	25	0	0	0	0	0	0	2	3	0	1	1	0	0	1	2	0	0	0	0	2	3	1	2	2	2	1	0	2
865	14	33	0	1	1	0	2	0	0	4	0	1	1	0	0	0	0	1	0	1	0	2	1	3	3	2	2	2	0	1
866	5	50	1	2	1	0	2	0	0	2	0	2	2	3	2	1	1	1	1	3	0	3	3	1	0	3	2	0	1	3
867	16	45	0	1	1	1	0	0	0	5	0	0	0	-1	1	1	1	0	2	0	0	3	2	2	1	2	2	3	0	0
868	5	46	0	0	1	1	0	1	0	7	0	2	2	0	0	1	0	0	0	1	0	3	3	2	2	2	2	2	0	3
869	5	29	0	1	0	0	2	0	0	5	0	0	0	0	0	2	0	2	2	3	0	2	2	2	1	2	2	2	0	1
870	14	23	0	0	0	0	1	1	0	6	0	2	2	0	0	0	2	1	2	2	0	2	3	2	2	0	1	2	0	0
871	4	32	0	0	0	0	0	0	0	5	0	2	2	0	0	0	1	2	0	2	0	3	3	0	1	3	0	0	0	1
872	5	59	1	2	1	0	2	0	0	3	1	3	3	1	2	1	2	0	0	1	1	3	2	1	2	3	1	2	0	1
873	16	35	1	0	0	0	0	0	1	1	0	3	3	0	0	0	0	1	1	0	0	3	1	3	2	2	0	2	1	3
874	5	21	1	0	0	0	0	1	0	7	0	0	0	-3.4	1	2	2	0	2	2	0	3	2	2	3	1	0	2	0	3
875	14	53	1	0	1	0	0	0	1	4	0	0	2	2	2	1	0	3	2	0	0	3	2	2	1	3	2	3	1	3
876	5	40	0	2	1	0	2	0	0	4	0	2	2	-3	1	1	1	2	1	0	0	3	3	1	0	3	2	2	0	2
877	4	21	0	0	0	0	1	1	0	4	0	0	0	1	2	0	0	1	2	0	0	2	2	1	3	1	1	2	0	0
878	5	24	0	1	0	0	0	0	1	8	0	0	0	-2	1	2	2	1	0	1	0	3	3	1	2	3	3	1	0	1
879	5	33	1	2	2	0	2	0	2	1	0	0	0	-4	1	1	0	3	0	3	1	1	0	0	0	3	2	2	0	1
880	14	25	1	0	0	0	0	0	1	1	0	2	0	-3	1	1	2	2	0	0	1	3	1	3	1	1	1	0	0	1
881	5	45	0	0	1	0	2	0	0	4	0	2	2	2	2	0	2	0	1	1	0	2	3	1	0	3	2	3	1	2
882	5	41	0	1	1	0	2	0	0	5	0	0	0	-1	1	0	1	2	2	3	0	2	2	1	1	2	1	1	0	2
883	15	56	0	0	1	0	2	0	0	14	0	0	0	0	0	0	1	0	0	1	0	2	3	0	0	3	0	2	0	2
884	5	38	1	1	0	0	0	0	0	5	0	2	2	2	2	0	2	0	2	2	0	3	3	2	1	3	1	2	0	2
885	7	38	1	2	1	0	2	0	1	2	0	2	2	-2	1	1	1	3	0	0	0	3	3	0	0	3	3	2	0	0
886	5	31	1	1	0	0	0	0	2	1	0	2	2	0	0	1	0	0	0	3	0	2	1	0	0	1	0	0	0	1
887	15	36	0	0	1	0	2	1	0	4	0	2	2	0	0	0	0	1	0	3	0	2	3	2	3	2	2	2	0	1
888	6	31	1	0	1	0	2	0	0	4	0	0	2	5	2	1	0	3	0	1	0	2	3	2	3	2	2	2	0	1
889	1	40	0	0	1	0	1	0	1	5	0	2	2	-0.1	1	0	2	1	0	2	0	2	2	2	2	2	2	2	0	2
890	2	41	0	0	1	0	2	0	1	5	0	0	0	-2	1	1	0	0	1	1	0	3	2	0	3	2	0	2	0	1
891	8	33	0	0	1	1	1	1	1	2	0	3	3	9	2	2	0	2	0	0	0	2	2	0	3	2	0	0	0	0
892	14	33	0	0	0	0	0	0	0	4	0	2	2	-2	1	0	1	0	1	2	0	0	0	0	0	0	0	0	0	0
893	3	20	0	2	0	0	1	1	0	5	0	1	1	1	2	0	2	3	2	3	0	2	2	1	1	2	0	2	0	0
894	14	38	0	1	1	0	2	0	0	2	0	1	1	-3.5	1	1	1	2	0	0	0	2	2	0	3	3	1	1	0	1
895	5	23	0	1	0	0	2	1	0	4	1	0	0	0	0	2	1	3	0	0	1	3	2	0	1	3	1	1	0	0
896	5	29	1	1	2	0	0	0	0	3	0	0	0	0	0	0	0	2	2	0	0	1	1	1	2	2	1	2	0	0
897	5	32	1	1	1	0	2	0	0	2	0	2	2	0	0	0	1	2	0	2	0	2	2	0	0	3	2	2	0	2
898	5	26	1	0	0	0	2	0	0	8	1	0	0	2	2	0	0	3	0	1	0	2	3	0	3	1	0	1	0	3
899	8	33	0	0	0	0	0	0	0	4	0	0	0	-1	1	1	1	3	1	1	0	3	3	2	1	2	1	1	0	0
900	7	21	0	2	0	0	0	1	0	5	0	0	0	1	2	0	1	0	1	3	0	3	3	0	1	3	0	2	0	2
901	1	28	0	1	0	0	2	0	0	3	0	0	0	0	0	0	1	3	0	1	0	2	3	1	0	2	2	2	0	2
902	1	21	0	2	0	0	0	1	0	6	1	0	0	-2	1	0	1	0	0	3	0	3	3	2	0	3	3	2	0	2
903	7	22	0	2	0	0	0	1	0	4	0	0	0	-3	1	1	0	2	1	2	1	3	3	2	0	3	1	0	0	1
904	7	22	1	2	0	0	0	1	0	5	0	0	0	4	2	0	1	3	1	2	0	2	2	1	2	2	0	1	0	0
905	7	44	0	0	1	0	2	0	1	11	0	3	3	-5	1	0	0	2	0	0	0	3	1	1	1	2	1	2	0	2
906	13	23	1	1	0	0	2	1	2	1	0	2	0	-2	1	0	2	1	1	2	0	1	2	1	1	2	2	2	2	2
907	14	36	1	0	1	0	2	0	1	2	0	0	0	0	0	0	0	3	0	1	1	2	3	1	1	2	1	1	0	0
908	5	30	0	1	1	0	2	0	0	3	0	0	0	0	0	2	2	0	0	1	0	2	2	2	2	3	2	3	0	2
909	2	30	1	2	0	0	0	0	0	3	0	0	2	3	2	0	2	1	2	3	0	2	1	3	3	2	2	2	0	1
910	1	49	1	2	1	0	2	0	0	7	0	3	2	-5	1	1	1	3	1	0	1	3	3	2	1	2	0	1	0	2
911	4	41	0	2	1	0	2	0	1	3	1	0	0	2	2	1	2	0	1	2	0	3	2	2	2	2	2	3	0	2
912	12	28	0	3	0	0	1	0	0	7	0	1	1	1	2	0	2	0	2	0	0	3	3	1	1	0	0	0	0	0
913	2	53	1	2	1	0	2	0	0	9	1	0	0	0	0	1	1	0	1	0	0	2	3	0	0	3	2	3	0	2
914	5	47	1	0	1	1	0	0	1	4	0	0	0	5	2	1	2	0	2	2	0	2	1	0	0	2	0	1	0	0
915	4	43	1	2	1	0	2	0	1	1	0	3	3	2	2	0	1	3	1	0	0	3	3	3	3	3	2	3	0	0
916	4	49	0	0	1	0	0	0	1	6	1	2	2	0	0	1	0	2	1	0	0	3	3	2	1	2	2	2	0	2
917	5	36	0	1	1	0	2	0	0	2	0	0	0	-1	1	1	1	3	0	1	0	2	0	1	0	2	0	2	0	3
918	14	34	1	1	0	0	0	0	0	3	0	2	2	-1	1	0	0	0	2	3	0	2	2	2	2	2	2	2	0	0
919	5	21	1	2	0	0	0	1	0	5	0	3	2	-5	1	1	0	3	0	0	1	3	3	1	0	3	0	3	0	0
920	5	41	1	0	2	0	1	0	1	6	1	3	3	-3	1	1	2	2	2	0	0	2	2	2	3	2	1	2	0	1
921	5	37	1	2	1	0	2	0	1	4	0	0	0	0	0	0	1	0	1	2	0	2	2	1	1	2	1	1	0	0
922	5	31	1	0	1	0	2	0	0	2	1	0	0	1	2	2	2	0	2	3	0	1	2	2	2	2	1	2	0	2
923	12	46	0	3	0	0	2	0	1	2	0	0	0	-1	1	0	0	2	2	2	0	3	3	0	0	2	2	2	0	2
924	8	45	0	0	1	0	2	0	0	8	0	0	0	0	0	0	0	2	0	1	0	3	2	1	1	2	1	2	2	3
925	10	28	1	1	0	0	2	0	2	5	0	0	0	0	0	1	0	3	0	1	1	2	3	1	0	2	2	1	0	1
926	5	37	1	2	1	0	2	0	0	3	0	2	2	2	2	0	2	3	0	1	1	0	0	1	2	2	1	2	0	2
927	14	33	1	1	0	0	2	0	1	1	0	0	0	5	2	0	1	0	0	3	0	1	3	1	2	1	1	1	0	0
928	2	48	0	1	1	0	0	0	0	4	0	1	0	2	2	0	0	2	0	1	0	3	3	1	1	2	2	2	0	2
929	7	48	1	2	0	0	2	1	0	3	0	3	3	-8	1	1	0	3	0	1	1	3	3	0	1	3	3	3	2	3
930	5	39	1	1	0	0	0	0	0	2	0	0	0	0	0	0	0	1	0	0	0	3	3	1	2	2	0	1	1	1
931	13	36	0	0	0	0	2	0	0	4	0	0	0	0	0	2	1	1	1	2	0	3	3	2	0	3	1	3	0	3
932	4	48	0	0	1	0	2	0	0	7	0	3	3	0	0	1	1	1	0	2	0	3	3	1	0	2	0	1	0	0
933	4	55	0	0	2	1	0	0	1	4	1	1	1	0	0	0	2	0	2	3	0	2	2	0	0	3	0	0	0	2
934	8	33	1	1	1	0	2	0	0	5	0	0	0	0	0	2	0	0	0	1	0	3	3	0	0	3	2	3	0	2
935	4	37	1	1	0	1	0	0	0	5	0	0	0	-5	1	1	1	3	1	0	1	3	3	0	0	3	2	3	0	3
936	6	37	0	2	1	0	2	0	0	7	0	2	2	-3.2	1	1	0	2	1	2	0	3	3	0	0	3	3	3	0	0
937	8	52	0	1	1	1	2	0	0	5	0	2	2	3	2	1	0	3	0	1	1	3	2	2	2	3	2	2	0	2
938	14	35	0	0	1	0	2	0	0	3	0	0	0	2	2	0	1	0	2	2	0	3	3	2	0	0	0	2	0	2
939	5	59	0	1	2	0	2	1	0	5	1	2	0	-2	1	0	2	1	0	3	0	3	3	2	1	3	2	2	0	1
940	7	57	0	1	1	1	0	0	0	3	1	0	0	0	0	1	1	3	1	1	1	3	3	0	1	3	3	1	0	2
941	1	55	0	1	1	1	0	1	0	3	0	2	2	-1	1	1	1	3	0	2	1	3	3	0	0	3	2	3	0	3
942	5	53	0	0	1	0	2	0	0	7	0	3	3	-2	1	0	1	3	0	1	1	1	0	1	1	0	0	0	1	1
943	11	33	0	3	1	0	2	0	0	9	0	2	2	0	0	1	0	3	2	3	1	2	2	1	1	2	2	2	0	1
944	11	56	0	3	1	1	1	0	0	6	1	3	3	-6	1	2	1	3	1	3	0	3	3	0	0	3	0	0	3	3
945	11	56	0	3	1	1	1	0	0	6	1	3	3	-6	1	2	1	3	1	3	0	3	3	0	0	3	0	0	3	3
946	5	56	0	0	1	0	2	1	0	4	0	2	2	1	2	1	1	3	1	0	1	3	3	2	0	2	1	3	0	1
947	5	59	0	1	1	0	2	0	0	2	1	0	0	0	0	2	0	0	0	0	0	3	3	2	2	3	1	2	0	1
948	5	33	0	0	0	0	1	0	0	8	0	2	2	4	2	0	1	0	2	0	0	3	2	2	3	2	0	0	0	2
949	5	60	1	1	1	1	2	0	0	5	0	2	2	-2.1	1	1	1	3	0	1	1	3	3	1	3	3	3	2	0	2
950	5	62	0	0	1	0	2	1	0	4	1	0	0	0	0	1	0	1	0	1	0	2	3	1	1	3	2	2	0	3
951	15	35	1	0	1	0	2	0	0	5	0	2	2	2	2	1	0	2	2	0	0	0	0	0	0	1	1	0	0	0
952	11	33	1	3	1	0	2	0	0	5	0	2	2	0	0	0	0	1	0	2	0	2	2	2	1	1	1	1	0	2
953	2	52	0	1	1	0	0	0	0	4	0	0	0	-2	1	1	1	0	1	1	0	3	3	0	1	2	2	2	0	3
954	5	33	0	1	1	0	2	0	0	4	0	0	0	-2	1	2	0	1	0	1	0	3	3	0	1	3	2	2	0	0
955	7	48	0	1	1	0	2	0	0	4	0	0	0	-1	1	1	1	3	0	2	0	2	3	0	0	3	2	2	0	1
956	5	28	0	1	0	0	2	0	0	5	0	0	0	-2	1	2	1	3	1	2	0	3	2	2	1	2	2	2	0	0
957	6	23	1	0	0	0	2	1	0	4	0	0	0	2	2	0	2	0	1	2	0	3	3	2	2	3	2	2	0	2
958	6	60	1	1	0	1	1	1	1	1	1	2	2	-0.1	1	0	1	3	1	1	1	3	0	3	2	3	2	2	0	2
959	5	31	1	0	1	0	0	0	0	3	0	0	0	0	0	2	0	1	0	1	0	3	3	0	0	2	0	0	0	0
960	11	32	0	0	1	0	0	1	0	6	0	2	2	-1	1	1	0	0	1	2	1	3	2	2	3	2	3	3	0	2
961	11	30	1	0	0	0	2	0	1	1	1	0	0	1	2	2	1	0	1	0	0	0	0	3	2	0	0	0	0	0
962	11	51	1	1	1	1	2	0	0	6	0	3	2	-4	1	0	0	3	0	1	0	3	2	1	1	3	0	3	1	1
963	3	27	0	0	0	0	2	0	0	7	1	0	0	0	0	0	0	2	0	2	0	2	1	0	0	1	1	1	0	1
964	5	29	1	3	0	0	0	0	2	5	0	0	0	0	0	1	0	0	2	1	0	2	2	0	3	2	0	1	0	2
966	5	60	1	1	1	0	2	0	0	4	0	0	0	0	0	2	1	0	1	0	0	3	2	2	0	3	0	2	0	2
967	5	49	1	1	1	0	2	0	0	3	0	3	2	-5	1	0		0	1	0	0	2	3	0	1	1	2	2	0	0
968	14	33	0	1	0	0	2	0	0	2	0	0	0	-1	1	0	1	3	0	0	1	2	2	2	2	2	2	2	0	0
969	5	46	0	0	1	0	2	0	0	6	0	0	0	-1	1	0	0	3	0	0	1	2	2	2	0	3	2	2	0	0
970	1	42	0	1	1	1	2	1	0	3	0	2	2	0	0	2	1	1	0	1	0	3	0	1	3	3	2	3	0	0
971	5	31	0	0	0	0	0	0	0	3	0	0	0	1	2	1	0	1	2	3	0	2	2	2	3	0	1	1	0	0
972	15	43	0	1	1	0	2	0	0	3	0	0	0	0	0	1	0	2	0	1	1	3	0	0	0	2	0	2	0	2
973	14	39	1	1	0	0	2	0	1	1	0	0	0	1	2	0	1	1	1	1	0	0	1	0	0	0	1	0	0	1
974	5	27	0	1	0	0	2	0	0	7	0	0	0	2	2	0	2	0	1	0	0	0	0	0	0	0	0	0	0	0
975	8	32	0	0	0	0	0	0	1	1	0	0	0	-1.5	1	1	1	3	1	1	1	3	1	0	0	2	2	2	0	1
977	14	42	0	1	1	0	2	0	0	4	0	0	0	-1	1	0	1	3	0	0	0	2	2	0	2	1	1	2	0	2
978	14	27	1	1	0	0	0	0	2	2	0	0	0	0	0	0	0	2	0	0	0	3	1	1	1	2	2	2	0	2
979	5	69	1	1	1	1	0	1	0	5	0	0	0	-2	1	0	0	0	0	0	0	3	0	2	0	0	0	3	0	0
980	5	36	1	1	1	0	2	0	0	2	0	0	0	1	2	0	0	3	2	0	0	2	3	1	3	2	2	2	0	3
981	11	39	1	3	1	0	2	0	0	5	0	0	0	-0.5	1	0	0	2	0	0	0	3	2	0	0	2	2	2	0	2
982	14	36	1	1	1	0	2	0	0	2	0	0	0	0	0	0	1	0	0	1	0	3	3	0	0	3	3	3	0	3
983	1	43	0	2	1	0	0	0	1	2	0	3	3	-3	1	1	1	3	2	0	1	3	2	3	2	2	2	2	0	2
984	5	24	0	0	0	0	1	1	0	4	0	0	0	-1	1	1	0	0	0	0	0	3	3	0	1	2	2	2	0	2
985	3	33	0	0	0	0	0	1	0	6	0	1	1	0	0	2	0	2	2	2	0	2	2	1	0	1	0	2	0	0
986	5	23	1	1	0	0	0	0	2	1	0	0	0	0	0	2	1	0	0	0	0	3	3	0	2	3	3	3	0	0
987	16	40	0	1	0	0	2	0	2	1	1	2	2	-2	1	2	2	0	0	1	0	1	0	1	0	0	1	1	0	2
988	7	59	1	0	1	0	0	1	0	3	1	3	3	-2	1	0	0	1	0	1	0	2	2	2	3	3	2	2	0	2
989	2	21	0	1	0	0	1	1	0	4	0	0	0	0	0	1	1	3	2	0	1	3	3	0	0	3	0	0	0	0
990	5	31	0	1	0	0	1	1	1	1	0	2	2	-1	1	0	1	3	2	3	0	3	1	0	0	2	1	0	0	0
991	13	27	1	1	0	0	0	0	0	16	0	0	2	2	2	1	0	2	0	1	1	3	1	0	2	2	1	1	0	2
992	7	44	1	1	1	0	2	0	0	6	0	0	0	2	2	0	0	0	0	1	0	3	2	1	1	2	2	2	1	3
993	14	35	0	1	0	0	2	0	2	1	0	0	0	0	0	0	1	0	1	1	0	3	2	2	3	0	2	3	0	2
994	8	30	1	1	1	0	2	0	0	2	0	2	2	-1	1	0	1	0	0	1	0	2	2	0	0	0	0	0	0	0
995	5	59	0	2	1	0	0	1	0	4	0	2	2	0	0	0	0	1	0	1	1	3	2	1	1	3	1	1	0	2
996	10	27	0	1	0	0	1	0	0	4	0	1	1	0	0	0	0	2	0	0	0	2	2	1	2	2	2	2	0	1
997	5	27	0	1	0	0	2	0	0	6	0	0	0	1	2	0	2	0	0	2	0	3	3	2	3	2	2	2	0	0
998	14	27	0	1	0	0	0	0	0	6	0	0	0	1	2	2	2	0	2	2	0	2	1	2	1	2	2	2	1	2
999	5	32	0	0	1	0	0	0	0	2	0	0	0	0	0	0	1	2	1	0	0	2	2	2	0	2	1	1	0	1
1000	2	58	0	2	1	0	2	0	0	4	1	3	3	2	2	0	0	1	2	2	0	3	3	0	0	0	0	0	0	0
1001	5	47	0	1	1	0	2	0	0	3	0	3	3	5	2	0	1	3	0	2	1	2	3	2	3	3	2	2	0	2
1002	5	53	0	0	1	0	2	0	0	2	1	3	3	5	2	0	2	0	2	2	0	3	3	0	0	2	2	2	0	2
1003	5	62	0	1	0	0	0	1	0	3	1	0	0	0	0	1	0	2	0	0	1	3	3	0	0	3	2	3	0	2
1004	5	34	0	2	1	0	2	0	0	2	0	3	2	-3	1	1	1	3	1	0	1	3	3	0	2	2	2	2	0	2
1005	12	39	0	1	1	0	2	0	0	4	0	0	0	-1	1	0	1	2	0	0	1	2	2	1	0	2	2	2	0	2
1006	9	26	0	0	0	0	1	0	2	1	0	0	0	0	0	2	1	0	2	0	0	2	3	1	3	0	0	0	0	0
1007	5	50	0	1	0	0	0	0	1	1	1	2	2	0	0	0	1	1	2	3	0	3	2	0	2	3	3	2	0	2
1008	10	27	0	1	0	0	0	0	0	3	0	3	3	0	0	0	0	0	0	0	0	2	2	0	2	2	2	2	0	2
1009	14	39	0	1	0	0	2	0	2	2	0	0	0	1	2	0	1	3	0	3	0	2	2	1	2	3	3	3	0	2
1010	12	32	0	1	0	0	2	0	0	5	0	0	0	-2	1	1	2	3	0	1	1	3	3	1	0	2	0	3	0	2
1011	10	26	1	1	0	0	0	0	1	1	0	0	0	0	0	0	1	3	0	1	0	2	1	2	0	2	2	3	0	2
1012	5	18	1	0	1	0	2	0	0	7	1	3	3	0	0	0	0	1	0	1	0	2	3	1	1	2	1	0	0	0
1013	4	55	0	1	0	0	0	1	0	2	0	0	0	-1	1	0	0	0	1	2	0	3	3	1	0	3	3	3	0	3
1014	1	38	0	3	1	0	2	0	0	5	0	0	0	0	0	0	0	0	1	1	0	1	2	2	0	2	1	1	0	1
1015	7	21	1	0	0	0	0	1	0	5	0	0	1	-2	1	0	2	2	1	0	0	2	2	2	2	2	1	1	0	0
1016	3	29	0	0	0	0	1	1	0	6	0	2	0	-5	1	1	1	3	0	2	1	3	3	0	0	3	0	1	0	0
1017	1	39	0	0	2	0	2	0	0	5	1	3	3	-0.6	1	0	1	1	2	0	0	2	2	2	2	2	2	2	0	2
1018	1	30	0	1	0	0	0	0	0	8	0	0	0	0	0	0	0	1	2	1	0	3	3	1	0	2	1	2	0	0
1019	7	39	0	0	1	0	2	0	0	4	0	3	3	-2	1	1	0	0	0	2	0	2	3	2	0	3	1	2	0	0
1020	12	27	0	1	0	0	1	0	0	6	0	0	0	0	0	2	0	1	0	0	0	3	3	0	3	3	1	0	0	0
1021	5	60	0	1	1	1	2	1	0	5	1	2	0	-2	1	0	1	3	0	3	0	2	2	0	0	3	3	2	0	2
1022	12	39	0	1	1	0	2	1	0	4	0	1	1	0	0	0	1	3	1	2	1	2	3	0	0	2	2	2	0	0
1023	5	34	0	1	1	0	2	0	0	6	0	0	0	0	0	0	0	1	0	0	0	2	3	2	3	2	2	3	0	2
1024	12	22	1	3	0	0	2	1	0	7	0	0	0	0	0	0	0	0	1	1	0	2	2	1	0	2	0	1	0	0
1025	12	39	0	0	0	0	2	0	1	1	0	2	2	-4	1	2	0	1	2	2	0	3	3	0	0	0	0	0	0	0
1026	15	27	0	3	0	0	2	1	0	4	0	0	0	-2	1	1	1	3	2	2	1	3	3	0	1	2	2	2	2	1
1027	5	23	0	0	0	0	1	1	0	7	0	0	0	1	2	0	2	0	1	0	0	3	3	1	0	2	0	1	0	1
1028	1	23	0	1	0	0	1	1	0	3	0	0	0	0	0	2	0	0	0	1	0	2	1	1	3	2	0	2	0	1
1029	12	27	1	1	0	0	0	0	0	4	0	3	3	0	0	1	0	0	2	2	0	0	2	3	3	2	2	2	0	2
1030	12	33	0	0	0	0	0	0	0	4	0	0	0	2	2	1	2	0	2	2	0	3	2	0	3	1	2	2	2	0
1031	5	41	1	3	0	0	2	0	1	1	1	0	0	0	0	0	1	0	2	2	0	2	2	3	3	3	1	3	0	2
1032	1	29	0	0	1	1	2	0	0	4	0	2	0	-4	1	0	0	0	0	2	0	3	2	1	0	2	0	1	0	2
1033	13	28	0	0	0	0	1	0	0	9	0	2	0	-2.9	1	1	1	2	0	1	0	1	3	0	0	2	0	0	0	0
1034	12	28	0	1	0	0	0	0	1	1	0	1	1	0	0	2	1	3	1	0	0	2	2	3	0	2	2	3	0	2
1035	1	57	0	0	2	1	1	0	1	1	1	3	3	-3	1	1	1	2	0	2	1	2	2	0	0	2	2	2	0	2
1036	12	29	0	0	0	0	1	0	1	2	0	3	3	-4	1	0	0	2	0	0	1	2	2	2	3	3	2	2	0	1
1037	12	34	0	3	1	0	0	0	1	2	0	2	2	0	0	0	0	1	0	1	0	3	1	1	2	2	1	2	0	1
1038	5	34	1	2	0	0	2	0	0	5	1	2	2	-3	1	2	1	2	2	3	0	3	3	2	2	2	0	0	0	0
1039	8	47	0	0	1	0	0	0	0	4	1	2	2	2	2	0	1	1	0	0	0	3	3	3	3	3	2	2	0	2
1040	5	21	0	1	0	0	1	1	0	4	1	0	0	0	0	0	2	0	1	1	0	3	3	1	1	2	1	1	0	2
1041	1	50	0	0	1	0	2	0	0	5	1	2	2	0	0	0	2	0	1	0	0	3	3	2	1	1	2	2	0	0
1042	11	27	0	1	0	0	0	0	2	3	0	0	0	0	0	1	0	0	0	2	0	3	2	2	1	2	3	3	0	2
1043	11	38	0	3	0	0	0	0	0	8	0	0	0	0	0	2	0	2	0	3	0	0	2	2	3	2	0	2	0	2
1044	3	25	0	0	0	0	1	0	0	12	0	0	0	-1	1	0	0	1	0	1	0	3	2	1	0	1	0	0	0	0
1045	5	24	0	0	0	0	1	1	0	4	0	0	0	-1	1	1	0	0	0	0	0	3	3	0	1	2	2	2	0	2
1046	5	25	0	1	0	0	2	0	0	6	0	0	0	-1	1	0	1	3	1	0	1	3	2	2	1	2	1	2	0	0
1047	5	41	0	1	0	0	2	0	0	4	0	0	0	0	0	1	1	3	0	0	1	3	2	0	0	3	3	3	0	0
1048	14	35	0	0	1	0	2	0	0	4	0	2	2	0	0	1	2	3	2	1	0	2	3	1	1	2	1	2	0	1
1049	12	33	1	1	0	0	0	0	1	1	1	0	0	-2	1	1	1	3	0	1	1	3	3	1	2	2	2	2	0	3
1050	12	30	0	3	1	0	0	0	0	5	0	0	0	1	2	0	2	0	1	1	0	2	2	0	1	2	0	0	0	2
1051	12	34	0	0	0	0	0	0	0	3	0	2	3	4	2	0	2	0	1	2	0	3	0	0	0	2	0	0	0	0
1052	5	37	1	1	1	0	2	0	0	4	0	2	2	0	0	0	0	2	0	3	0	2	2	2	3	2	2	2	1	2
1053	8	59	0	2	1	0	2	0	0	5	1	2	2	0	0	1	1	3	2	3	0	3	3	1	1	3	0	1	0	3
1054	12	55	0	1	1	1	0	0	0	8	1	3	3	-1	1	0	1	2	0	2	0	0	0	0	0	0	0	0	0	0
1055	5	41	0	1	1	0	2	0	0	5	1	2	2	-4	1	0	1	1	1	2	0	3	2	2	3	3	2	2	0	2
1056	5	34	1	0	1	0	0	0	0	4	0	3	3	-2	1	0	1	2	1	2	0	2	3	1	2	0	2	2	0	2
1057	12	32	0	1	1	0	0	0	0	7	0	3	3	-2	1	0	1	3	0	0	0	2	2	1	0	1	1	1	3	3
1058	12	31	1	1	0	0	1	1	1	2	0	0	0	0	0	0	0	2	1	1	0	1	3	0	2	2	1	2	0	2
1059	1	68	0	1	0	0	0	1	2	2	1	2	2	0	0	0	1	2	0	0	1	3	3	0	0	2	2	3	0	2
1060	12	44	0	0	1	0	2	0	0	4	0	0	0	0	0	2	1	0	2	3	1	3	2	2	2	2	2	2	0	0
1061	12	32	0	3	0	0	1	0	1	1	0	0	0	-1	1	0	0	2	0	0	0	3	3	3	1	3	1	3	0	2
1062	10	27	0	1	0	0	2	0	0	3	0	0	0	0	0	0	2	0	0	1	0	1	1	1	3	3	3	3	0	2
1063	5	21	0	0	0	1	2	0	0	4	0	2	2	-2	1	1	0	3	2	2	0	2	2	2	2	2	1	2	1	0
1064	7	58	0	2	1	0	0	1	0	1	1	2	2	0	0	1	1	2	0	0	1	3	3	0	2	2	2	2	0	3
1065	14	31	1	1	0	0	0	0	1	1	0	0	0	1	2	1	0	0	0	0	0	0	3	1	0	3	1	3	0	2
1066	10	25	1	1	0	0	1	0	0	4	0	2	2	-7	1	1	1	3	2	3	1	2	2	1	2	2	2	2	0	2
1067	8	43	0	1	1	0	0	0	0	8	0	0	0	0	0	1	2	3	1	2	1	3	3	2	3	3	2	2	0	2
1068	5	55	0	2	1	0	2	0	0	4	0	2	2	-1	1	0	1	2	1	2	0	2	3	2	2	2	3	2	1	2
1069	6	28	0	0	1	0	1	0	0	7	0	3	3	5	2	0	2	0	2	0	0	3	3	2	2	1	0	2	0	2
1070	12	61	0	1	2	1	0	0	0	2	0	0	0	2	2	1	1	3	1	1	0	3	3	1	0	2	2	2	0	3
1071	6	31	0	0	0	0	0	0	0	7	1	0	2	2	2	1	0	0	0	3	0	3	2	0	0	3	0	1	0	0
1072	13	27	0	1	0	0	0	0	0	3	0	0	0	-1	1	0	1	3	1	0	1	2	2	0	0	2	2	2	0	2
1073	4	60	0	2	1	0	0	0	0	5	1	2	2	2	2	0	2	0	2	3	0	2	3	3	3	2	2	2	1	2
1074	12	32	0	1	0	0	1	0	1	3	0	0	0	-1	1	1	0	3	0	2	1	2	2	1	1	3	2	2	0	2
1075	5	58	0	2	1	0	0	1	0	3	0	1	1	0	0	1	0	2	0	2	1	3	3	0	0	3	2	2	0	0
1076	4	57	1	2	1	0	2	0	0	3	0	2	2	0	0	1	0	0	0	0	1	3	3	2	2	3	1	2	0	2
1077	12	30	0	1	1	0	1	1	0	6	0	0	0	5	2	2	0	1	2	0	0	2	2	3	3	2	0	1	0	2
1078	12	27	1	1	0	0	1	1	0	2	0	0	0	0	0	2	0	0	0	0	0	3	3	1	3	3	2	2	0	3
1079	12	31	0	1	0	0	1	0	0	4	0	0	0	4	2	0	0	1	0	1	0	2	0	0	2	2	2	2	0	0
1080	8	39	1	0	1	0	2	0	0	6	0	2	2	2	2	0	2	0	2	2	0	0	0	0	0	0	0	0	0	0
1081	14	24	1	0	0	0	0	0	0	6	0	1	1	1	2	0	2	0	2	2	0	2	2	2	2	1	1	1	0	2
1082	14	33	0	0	1	0	0	0	0	2	0	2	2	2	2	0	0	0	1	0	0	2	2	2	0	2	1	2	0	2
1083	5	40	0	0	1	0	2	0	0	6	0	3	3	1	2	0	1	0	1	1	0	2	3	2	2	2	1	1	0	0
1084	12	29	0	1	0	0	0	0	0	9	0	3	3	-3	1	0	1	3	0	0	0	3	3	0	2	2	2	2	0	2
1085	5	42	0	0	1	0	2	0	0	6	0	0	0	-2	1	0	0	3	0	2	0	2	2	1	2	0	2	2	0	1
1086	5	37	0	1	1	0	2	0	0	7	0	0	0	-1	1	0	1	3	0	0	0	2	2	1	0	2	1	1	0	2
1087	14	28	0	1	0	0	2	0	1	1	0	1	1	0	0	1	2	3	0	1	0	1	0	3	1	3	1	1	0	2
1088	5	39	1	1	1	0	2	1	0	5	1	2	2	0	0	2	2	1	0	2	0	2	1	1	2	2	1	1	0	0
1089	5	51	0	0	1	0	2	0	0	4	1	3	3	-1	1	1	1	1	0	0	0	2	3	0	0	1	0	0	0	2
1090	15	31	0	0	1	0	0	0	0	4	0	2	3	2	2	0	0	1	0	2	0	2	3	2	2	2	0	2	0	2
1091	5	40	0	0	1	1	2	0	1	9	0	0	0	2	2	0	0	1	0	1	0	3	3	0	1	3	1	2	0	2
1092	12	31	0	3	2	0	0	0	0	6	1	2	2	-5	1	1	2	0	0	3	0	2	3	1	1	2	1	1	0	2
1093	7	38	0	0	1	0	0	0	1	5	0	2	2	-1	1	0	0	1	2	2	0	3	3	1	2	2	1	1	0	2
1094	8	41	0	0	1	0	0	0	1	5	0	0	0	-2	1	0	0	1	0	1	0	3	2	2	2	2	0	2	0	2
1095	13	40	0	0	2	0	0	0	0	4	0	0	0	0	0	2	1	1	1	0	0	3	2	1	1	3	2	2	2	2
1096	2	49	0	0	1	0	2	0	0	4	1	3	3	4	2	1	0	1	0	1	0	1	1	0	0	2	0	0	0	1
1097	12	34	0	3	1	0	2	0	0	20	1	0	0	-3	1	1	0	1	0	1	0	1	1	1	3	1	2	1	0	0
1098	15	31	0	0	1	0	0	0	0	4	0	2	3	2	2	0	0	1	0	2	0	2	3	2	2	2	0	2	0	2
1099	15	31	0	0	1	0	0	0	0	4	0	2	3	2	2	0	0	1	0	2	0	2	3	2	2	2	0	2	0	2
1100	5	61	0	0	1	0	0	1	0	2	1	2	2	0	0	1	0	3	0	0	0	1	3	0	0	2	0	1	0	1
1101	15	31	0	0	1	0	0	0	0	4	0	2	3	2	2	0	0	1	0	2	0	2	3	2	2	2	0	2	0	2
1102	14	40	1	1	1	0	2	0	0	2	0	0	0	0	0	1	0	2	0	1	1	2	2	2	3	3	2	2	0	2
1103	5	27	0	1	0	0	0	0	1	2	0	0	0	-2.3	1	1	1	3	0	0	1	2	2	1	0	2	2	1	1	1
1104	3	34	0	0	1	0	2	0	0	3	0	0	0	2	2	1	1	3	1	2	0	3	3	2	2	3	1	2	0	0
1105	5	29	1	1	0	0	1	1	0	5	0	2	0	-2	1	0	1	0	0	1	0	2	3	1	0	3	2	2	0	0
1106	11	30	0	3	1	0	0	0	0	7	0	2	2	2	2	1	1	0	2	2	0	3	3	1	1	0	1	1	0	0
1107	11	30	0	3	0	0	0	0	0	10	1	3	3	-2	1	0	0	2	0	1	0	3	3	2	2	1	2	2	1	1
1108	11	38	0	3	1	0	0	0	0	3	0	0	0	-0.2	1	2	0	3	1	2	1	3	3	2	0	3	2	3	0	0
1109	4	33	0	0	1	0	0	0	1	5	0	2	2	2	2	0	2	0	0	2	0	2	3	0	1	0	0	0	0	0
1110	12	40	0	0	1	0	0	0	0	20	0	0	0	0	0	1	0	0	0	0	0	3	2	1	2	1	2	2	0	1
1111	12	27	0	0	1	0	0	0	0	6	0	3	3	0	0	0	0	0	2	2	0	1	1	2	1	1	2	2	0	1
1112	5	60	0	2	1	0	2	1	0	3	0	0	0	0	0	0	1	3	0	1	1	3	3	0	1	3	3	2	0	2
1113	14	25	1	1	0	0	0	0	0	3	0	2	2	-3	1	1	0	3	0	1	0	2	2	1	3	2	2	2	0	2
1114	11	30	1	3	0	0	1	0	0	7	0	3	3	0	0	0	0	3	0	2	1	3	3	1	2	1	0	2	0	2
1115	4	41	0	0	1	1	0	0	0	6	0	2	2	0	0	0	1	3	1	0	0	2	1	2	2	0	2	2	0	0
1116	6	51	0	0	1	0	0	0	0	12	0	3	3	1	2	1	0	0	0	1	0	3	3	2	0	0	0	0	0	1
1117	4	61	0	1	0	0	0	1	1	1	1	2	2	-1	1	0	1	0	0	2	1	3	3	1	2	2	2	2	0	2
1118	4	25	1	1	0	0	0	0	1	1	0	2	2	-1	1	0	2	0	0	0	0	2	2	2	2	2	2	2	0	2
1119	7	38	0	0	1	0	2	0	0	6	0	3	2	-3	1	0	0	2	1	0	0	3	2	1	0	1	2	3	0	2
1120	1	26	0	0	0	0	1	0	1	1	0	2	2	0	0	0	2	3	1	0	0	2	2	2	3	3	2	3	0	1
1121	14	25	0	0	0	0	0	0	0	6	0	3	3	3	2	0	2	2	2	2	0	3	3	1	1	2	0	1	0	0
1122	5	27	0	1	0	0	0	0	1	1	0	2	0	-2	1	1	1	3	0	0	1	3	2	0	0	3	2	2	0	0
1123	1	33	0	0	0	0	0	1	2	1	0	0	0	0	0	1	0	0	2	2	0	2	3	1	3	2	0	0	0	0
1124	12	30	0	3	1	0	1	0	0	5	0	0	0	2	2	1	1	2	1	2	0	3	3	0	2	2	1	1	0	0
1125	14	69	0	1	1	0	0	0	0	1	1	0	0	0	0	1	0	2	0	1	1	3	2	0	0	1	3	2	0	2
1126	7	48	0	1	1	0	2	0	0	3	0	0	0	0	0	1	1	3	0	1	1	2	2	0	0	3	2	2	0	2
1127	4	25	0	0	0	0	1	1	0	8	0	0	0	0	0	0	1	2	0	0	0	3	3	2	2	2	2	2	0	2
1128	10	49	0	1	0	0	2	1	0	4	0	0	0	1	2	0	1	3	0	1	1	3	2	0	0	3	1	1	0	2
1129	5	43	0	1	1	0	2	0	0	4	0	0	0	0	0	1	1	2	0	1	1	2	3	0	0	3	1	3	0	3
1130	5	28	0	1	0	0	1	0	0	3	0	0	0	-3	1	0	0	0	2	1	0	3	3	0	0	2	3	3	0	0
1131	5	51	1	1	0	1	2	0	0	2	1	2	2	1	2	1	2	0	1	1	0	3	1	3	3	3	3	3	1	2
1132	8	39	1	1	1	0	0	0	0	8	1	2	3	5	2	1	2	0	0	2	0	3	2	1	1	2	0	1	0	1
1133	5	29	0	0	0	0	1	0	2	7	0	0	1	-2	1	2	0	0	2	2	0	3	3	2	0	2	0	2	0	2
1135	5	45	0	0	1	0	0	0	0	2	0	3	3	1	2	0	2	0	0	1	0	3	3	1	0	3	2	2	0	0
1136	5	31	0	0	1	1	2	0	1	5	0	3	3	0	0	0	0	0	0	1	0	3	3	2	2	3	2	2	0	0
1137	8	39	0	1	0	0	0	0	0	2	0	0	0	0	0	1	0	2	1	1	1	3	0	2	2	2	2	2	0	3
1138	4	43	0	3	1	0	2	0	0	5	0	0	2	2	2	0	0	3	0	2	0	2	3	0	0	2	2	1	1	3
1139	8	21	1	0	0	0	1	1	0	6	0	3	3	3	2	1	1	3	1	0	1	3	3	2	3	1	0	1	0	3
1140	5	30	0	0	1	0	0	1	1	2	0	3	3	-6	1	1	0	3	0	2	1	2	2	2	2	0	1	2	0	2
1141	7	27	0	0	0	0	0	0	0	7	0	0	0	1	2	0	1	0	2	0	1	1	0	1	0	0	0	0	0	0
1142	8	49	0	1	1	0	0	0	0	3	0	2	2	-2	1	1	1	3	0	0	0	3	0	0	3	2	3	2	0	3
1143	8	59	0	1	0	0	2	0	0	3	0	0	0	-1	1	1	1	3	1	0	1	3	3	0	0	3	2	2	0	2
1144	8	19	0	1	0	1	1	1	0	4	0	0	0	0	0	0	0	1	2	2	0	3	3	3	3	3	2	3	0	3
1145	5	30	0	0	0	0	0	0	0	3	0	0	0	0	0	0	0	2	0	0	0	2	3	2	0	2	1	1	0	2
1146	6	53	0	1	1	1	1	0	0	4	1	0	0	0	0	2	0	1	0	3	0	0	0	2	0	2	2	2	0	2
1147	8	30	0	0	0	0	0	0	2	3	0	0	0	0	0	0	0	0	1	2	0	2	1	1	0	2	1	1	0	0
1148	7	32	0	1	0	0	2	0	0	3	0	2	2	0	0	1	1	0	0	0	1	3	3	0	0	3	2	2	0	1
1149	12	33	0	1	1	0	2	1	0	3	0	0	0	1	2	0	0	0	0	1	0	2	2	1	1	3	2	2	0	2
1150	5	33	0	0	1	0	0	1	0	2	0	3	3	-2	1	1		0	1	0	1	3	3	0	0	3	2	2	0	0
1151	8	21	1	0	0	1	1	1	0	8	1	0	0	-2	1	0	0	0	0	2	0	3	3	1	2	3	0	2	0	1
1152	12	35	1	1	0	0	2	0	1	1	0	0	0	0	0	1	1	0	0	1	0	3	3	1	2	3	1	0	2	0
1153	1	22	0	1	0	0	1	1	0	5	0	0	0	0	0	0	1	3	1	3	1	3	1	0	2	3	3	2	0	0
1154	14	35	0	1	0	0	2	0	2	2	0	0	0	2	2	0	0	1	2	2	0	3	3	2	3	2	3	2	0	2
1155	5	47	0	1	0	0	2	0	1	2	0	0	0	0	0	1	0	0	0	1	1	2	2	1	0	3	2	2	0	2
1156	10	38	0	1	0	0	2	0	2	2	0	0	0	-2	1	0	1	0	2	3	0	3	3	2	0	3	2	3	0	2
1157	8	50	0	0	1	0	2	0	0	3	0	2	2	0	0	0	0	1	0	1	0	2	3	0	0	1	0	0	2	2
1158	5	63	0	2	1	0	2	1	0	3	1	2	2	0	0	1	2	3	1	1	1	3	3	0	0	3	1	1	0	0
1159	5	46	1	1	1	0	2	0	0	5	0	3	3	-4	1	0	1	3	0	1	1	2	2	3	3	2	0	2	0	0
1161	14	64	0	1	1	0	2	1	0	4	1	2	2	-2	1	1	0	0	0	1	1	3	3	0	0	2	0	2	0	3
1162	4	22	0	0	0	0	0	1	0	3	0	0	0	0	0	1	2	2	2	3	0	3	3	1	2	2	1	1	0	0
1163	8	19	0	0	0	1	0	1	0	5	0	0	0	2.9	2	0	0	0	1	2	0	3	3	3	3	0	0	1	0	0
1164	12	33	1	3	1	0	2	1	0	4	0	0	1	-8	1	1	1	0	0	2	0	2	2	1	0	2	1	2	0	2
1165	12	48	0	3	2	0	0	0	1	2	0	0	2	4	2	0	0	1	0	0	0	3	3	0	2	2	1	2	0	2
1166	12	33	1	3	1	0	2	1	0	4	0	0	1	-8	1	1	1	0	0	2	0	2	2	1	0	2	1	2	0	2
1167	14	33	0	1	1	0	2	0	0	4	0	0	0	1	2	1		3	0	0	0	2	3	0	0	3	2	2	0	3
1168	5	29	0	0	0	0	1	1	0	8	0	2	2	0	0	0	0	1	1	0	0	3	3	1	1	1	1	1	0	2
1169	8	38	0	0	1	0	0	0	0	3	1	2	3	1	2	1	0	0	0	2	0	3	3	2	2	2	2	2	0	2
1170	5	34	0	0	0	0	2	0	0	4	1	2	2	0	0	1	1	3	0	0	1	2	3	2	2	1	1	2	0	0
1171	12	45	1	1	0	0	2	0	1	1	0	2	2	0	0	1	2	0	2	2	0	1	1	1	2	0	0	1	2	2
1172	8	35	1	1	1	0	2	0	0	2	0	2	2	1	2	0	2	1	2	3	0	2	3	1	2	1	2	1	0	1
1173	14	33	0	1	1	0	2	0	0	4	0	0	0	1	2	1		3	0	0	0	2	3	0	0	3	2	2	0	3
1174	5	40	0	1	1	0	2	0	0	2	1	0	0	1	2	1	0	0	1	0	0	2	3	0	1	3	3	2	0	0
1175	8	19	0	0	0	0	2	1	0	4	0	0	2	2	2	0	0	3	2	1	0	3	0	0	0	0	0	0	0	0
1176	1	44	0	0	1	0	2	0	0	5	0	2	2	2	2	0	1	2	0	0	0	2	1	0	0	1	0	0	0	1
1177	12	32	0	1	0	0	0	0	0	5	0	0	0	0	0	0	1	2	0	0	0	3	2	0	0	2	2	3	0	2
1179	2	22	0	0	0	0	1	1	0	5	0	2	2	5	2	0	2	0	0	0	0	3	3	2	3	1	0	0	0	0
1180	16	40	0	1	1	0	2	0	0	10	0	0	0	2	2	1	0	0	0	0	0	2	1	2	2	2	0	2	0	1
1182	8	32	0	1	1	1	0	0	0	2	0	0	0	0	0	2	0	1	0	2	0	2	3	2	2	2	3	2	0	2
1183	5	60	1	2	1	0	2	0	0	3	0	0	0	0	0	2	0	2	0	1	1	3	3	0	0	3	0	3	3	3
1184	4	39	0	0	1	0	0	0	0	5	1	0	0	-1	1	1	2	0	0	2	0	2	1	0	0	2	1	2	0	2
1185	12	41	0	0	0	0	2	0	0	3	0	2	2	0	0	1	1	3	0	1	1	3	3	2	2	3	2	2	2	1
1186	5	55	0	2	1	0	2	0	0	5	0	0	0	2	2	0	2	2	1	2	1	0	3	2	0	3	3	3	0	0
1187	14	30	1	1	1	0	2	0	1	2	0	2	2	2	2	2	0	0	0	0	0	3	1	0	3	2	1	3	0	3
1188	4	43	0	0	1	0	0	0	0	7	0	2	2	0	0	0	0	1	0	1	0	3	3	0	0	2	1	2	0	2
1189	12	34	0	0	0	0	2	0	2	2	0	0	0	0	0	1	0	2	0	0	0	2	3	2	0	3	1	2	0	2
1190	12	34	0	0	0	0	2	0	2	2	0	0	0	0	0	1	0	2	0	0	0	2	3	2	0	3	1	2	0	2
1191	5	21	0	0	0	0	0	1	0	6	0	2	2	-3	1	0	0	2	0	3	0	2	2	1	1	3	1	2	1	1
1192	5	35	1	2	0	0	2	0	1	1	0	0	0	-1	1	1	1	3	1	2	0	2	2	2	1	3	2	2	0	3
1193	4	65	0	2	1	1	1	1	0	4	1	2	2	2	2	2	0	1	0	2	0	3	2	3	3	2	0	1	0	0
1194	2	55	0	2	1	0	2	0	0	3	0	0	0	2	2	0	2	3	2	2	0	1	2	2	0	3	0	0	0	0
1195	5	35	1	0	1	0	2	0	1	6	0	3	3	-1	1	0	0	0	0	2	0	3	3	2	2	2	2	1	0	2
1196	1	30	0	0	0	0	1	0	1	2	0	2	2	0	0	0	2	2	0	0	0	2	2	2	3	2	0	2	0	2
1197	12	32	0	3	0	0	2	0	0	7	1	3	3	0	0	0	0	2	1	2	0	2	2	0	3	2	1	1	0	0
1198	5	45	1	0	1	1	0	0	0	7	0	1	0	3	2	1	1	1	0	3	0	2	2	0	0	2	0	1	0	0
1199	3	30	0	0	1	0	1	1	0	5	1	3	2	-4	1	0	0	2	0	0	1	2	3	0	1	2	1	2	2	2
1200	3	31	0	0	1	0	2	0	0	4	0	0	0	-1	1	0	0	1	0	1	0	2	3	2	2	2	1	1	0	2
1201	8	31	0	2	0	0	0	0	0	4	0	2	2	3	2	1	2	0	1	2	0	3	3	1	3	2	2	2	0	0
1202	5	52	0	1	2	0	2	0	0	4	1	0	0	0	0	0	2	0	1	2	0	2	2	0	0	2	1	2	0	0
1203	14	26	0	1	0	1	0	0	0	4	0	0	0	-2	1	1	0	0	0	2	1	3	3	0	0	3	0	3	0	2
1204	5	52	0	1	1	0	2	0	0	5	0	0	0	1	2	0	2	0	0	0	0	3	2	0	1	3	2	2	2	1
1205	5	49	0	1	1	1	0	0	0	4	0	0	0	-1	1	1	1	2	2	2	0	3	2	0	0	3	2	3	1	3
1206	5	32	0	1	1	0	2	0	0	2	1	0	0	0	0	0	2	2	1	1	0	3	1	0	2	3	2	2	0	1
1207	5	32	0	1	1	0	2	0	0	2	1	0	0	0	0	0	2	2	1	1	0	3	1	0	2	3	2	2	0	1
1208	14	29	0	1	0	0	0	0	2	2	0	0	0	-2	1	0	1	3	0	0	1	3	3	0	0	3	3	3	3	3
1209	14	53	0	2	1	0	2	0	0	2	0	0	0	-0.7	1	1	1	1	0	1	0	3	3	0	0	3	2	2	0	0
1210	14	27	0	1	0	0	2	0	0	3	0	1	0	1	2	0	2	3	0	2	0	2	2	2	2	3	3	1	0	1
1211	5	40	1	1	1	0	2	0	0	4	1	0	0	2	2	0	1	1	0	2	0	3	2	2	2	3	2	2	0	1
1212	14	33	0	1	1	0	2	0	0	4	1	0	0	3	2	0	2	0	2	2	0	1	1	1	3	2	1	1	0	0
1213	5	39	1	1	1	0	2	1	0	4	0	0	0	-3	1	1	1	0	1	1	1	2	2	0	1	3	1	2	0	2
1214	2	56	1	0	1	0	2	0	1	4	1	3	3	-2	1	0	1	0	1	0	1	2	2	0	0	2	0	0	0	2
1215	10	27	0	1	0	0	1	0	2	11	0	0	0	0	0	2	0	3	0	1	1	3	3	1	3	3	2	2	0	1
1216	2	22	0	2	0	0	0	1	0	4	0	1	1	0	0	0	0	2	0	0	0	3	3	2	0	3	2	2	0	0
1217	5	28	0	1	0	0	2	0	0	4	0	0	0	0	0	0	0	1	0	1	0	2	0	0	0	3	2	2	0	2
1218	10	25	1	1	0	0	2	0	0	4	0	0	0	2	2	0	1	0	1	1	0	3	1	1	2	1	1	1	0	0
1219	5	25	0	2	0	0	2	0	0	4	0	0	0	-2	1	1	1	3	0	1	1	2	3	0	0	3	0	0	0	0
1220	7	23	0	0	0	0	1	1	0	3	0	2	2	0	0	0	0	0	1	0	0	2	3	1	0	2	0	0	0	0
1221	5	63	0	0	1	0	2	1	0	4	1	2	2	-2	1	0	0	0	0	1	0	3	2	2	2	2	2	2	0	2
1222	5	38	1	1	1	0	2	0	0	4	0	2	2	0	0	2	1	0	0	1	0	3	2	0	1	1	1	1	0	0
1223	5	48	0	0	1	0	2	0	0	6	0	0	0	1	2	0	0	1	0	1	0	2	2	1	2	3	2	2	3	0
1224	5	42	0	1	1	0	2	0	0	4	0	0	0	0	0	2	1	0	1	1	0	3	3	0	3	3	3	2	0	3
1225	7	37	1	2	0	0	0	0	1	1	0	3	3	2	2	0	1	1	1	2	0	3	3	2	1	0	2	2	0	0
1226	5	46	1	0	1	0	2	0	0	4	1	3	3	-2	1	1	0	3	2	1	0	2	2	0	0	2	1	1	0	2
1227	11	52	0	1	1	0	2	1	0	2	0	2	2	-3	1	1	0	3	0	3	1	3	0	1	2	2	0	1	2	2
1228	1	30	0	1	0	0	0	0	0	4	0	0	0	-1	1	0	1	0	1	1	0	3	2	0	1	3	2	2	0	2
1229	5	37	0	0	1	0	2	0	1	4	1	0	0	0	0	1	0	0	0	0	0	1	1	1	0	1	0	0	0	2
1230	4	30	0	0	0	0	2	0	0	4	0	3	3	-5	1	1	0	2	2	2	1	3	3	2	1	3	0	0	0	3
1231	5	61	0	1	0	0	2	0	0	1	1	0	0	-1	1	1	1	3	1	1	0	3	3	0	1	2	2	2	1	2
1232	13	22	0	0	0	0	2	1	0	3	0	0	0	-1	1	1	2	3	0	0	1	2	3	3	3	2	1	2	0	0
1233	5	31	0	0	1	0	2	0	0	3	0	0	0	0	0	0	0	0	0	1	0	2	3	1	0	2	1	2	0	0
1234	10	27	0	1	0	0	2	0	0	6	0	1	1	1	2	1	1	3	2	3	0	2	3	0	0	3	1	2	0	1
1235	5	29	1	1	1	0	2	0	0	6	0	0	0	0	0	0	1	2	1	1	0	2	2	0	0	2	1	2	0	0
1236	12	28	0	1	0	0	2	0	0	5	0	0	0	-0.5	1	1	1	3	1	0	1	1	2	0	0	3	2	2	0	1
1237	14	42	0	1	1	1	2	0	0	4	0	0	0	-2	1	1	1	3	1	2	1	3	2	0	0	3	2	2	0	2
1238	5	58	0	2	1	0	2	0	0	4	0	0	0	0.4	2	1	1	3	1	1	0	2	2	1	2	2	3	1	0	1
1239	1	24	0	0	0	0	2	0	0	4	0	2	2	-2	1	0	1	2	0	1	0	2	2	0	1	2	1	2	0	2
1240	14	19	0	2	0	1	1	0	0	11	1	2	0	-3.5	1	1	0	0	1	2	0	2	3	2	1	2	2	1	1	1
1241	5	31	0	1	0	0	2	0	0	4	0	0	0	-2	1	0	1	0	0	1	0	3	3	0	0	3	3	3	0	1
1242	5	31	0	1	0	0	2	0	0	2	1	0	0	-1	1	0	0	2	0	3	1	2	3	2	2	2	1	2	0	1
1243	5	39	1	1	0	0	2	0	1	1	0	2	2	3	2	0	2	0	2	3	0	3	2	1	3	3	1	2	0	2
1244	12	45	0	1	1	0	0	0	0	4	0	0	0	0	0	2	1	1	2	2	0	3	3	0	2	2	2	2	0	2
1245	5	31	0	1	0	0	0	0	2	4	0	2	2	-1	1	1	1	3	0	1	1	2	2	2	0	3	2	3	0	2
1246	8	50	0	1	0	0	0	0	0	2	0	3	3	-2	1	2	1	0	0	1	0	2	2	0	0	2	2	2	0	2
1247	5	52	0	1	1	1	1	0	0	4	0	2	2	0	0	1	2	0	2	0	0	3	3	2	3	3	2	1	0	0
1248	5	27	0	1	0	0	0	0	0	3	0	2	2	-0.5	1	1	0	3	0	0	0	2	3	3	3	3	1	3	0	3
1249	10	29	1	1	0	0	0	0	0	5	0	0	0	0	0	1	1	0	0	0	0	3	3	3	1	3	2	2	0	2
1250	3	26	0	0	0	0	1	0	0	2	0	3	3	-4	1	1	0	3	2	3	1	3	2	2	2	3	1	2	0	1
1251	10	33	0	1	0	0	0	1	0	3	0	0	0	-0.6	1	1	0	0	0	1	0	3	3	0	0	2	2	2	0	1
1252	6	21	1	1	0	1	1	1	0	3	0	1	1	0	0	0	0	0	0	2	0	3	1	2	2	2	1	1	0	0
1253	5	49	0	1	1	0	2	0	0	6	0	0	0	2	2	0	1	0	2	0	0	2	2	2	0	2	1	2	0	3
1254	13	22	0	0	0	0	2	1	0	8	0	0	0	2	2	1	1	3	0	1	1	3	3	2	0	3	2	2	0	0
1255	5	47	0	2	1	0	2	0	0	6	0	0	0	-1	1	1	1	0	1	0	0	3	3	0	0	3	2	3	0	2
1256	8	21	0	1	0	0	0	1	0	5	0	1	1	0	0	0	1	3	1	0	0	3	3	1	2	3	2	2	0	3
1257	4	27	0	1	1	0	2	0	0	8	0	1	1	0	0	2	1	0	1	1	0	2	3	0	0	3	2	2	0	0
1258	12	29	0	1	1	0	2	0	0	2	0	1	1	0	0	1	0	3	0	1	0	2	3	2	3	2	1	2	0	1
1259	1	27	1	1	1	0	2	0	0	6	0	0	0	-1	1	0	1	2	0	1	0	2	3	2	2	2	1	2	0	2
1260	10	25	0	1	0	0	0	0	0	4	0	0	0	0	0	2	1	3	2	3	0	3	3	0	1	2	2	2	0	0
1262	5	27	0	1	0	0	0	0	0	4	0	0	0	0	0	1	1	3	2	3	0	3	2	3	3	3	2	2	0	2
1263	14	34	1	2	0	0	0	0	0	3	0	2	2	-1	1	0	1	3	1	0	1	3	2	1	1	3	2	3	0	2
1264	5	53	0	1	1	0	2	0	0	6	0	0	0	-0.3	1	0	1	1	0	2	0	2	2	2	2	2	2	2	0	3
1265	8	35	1	1	1	0	2	0	0	6	0	2	2	-3	1	1	2	2	2	2	1	2	2	0	1	1	0	0	0	1
1266	14	34	0	1	1	0	0	0	0	2	1	2	2	-2	1	0	1	3	2	2	0	3	1	0	2	2	1	2	0	2
1267	14	52	1	1	1	1	0	0	0	6	1	2	2	-2	1	2	1	3	1	1	1	1	0	0	0	0	0	0	0	0
1268	5	49	1	1	1	1	2	0	0	3	0	2	2	0	0	0	1	0	0	1	0	3	3	0	3	2	2	2	0	3
1269	10	29	0	1	1	0	2	0	0	5	0	0	0	0	0	0	1	3	1	1	0	0	3	1	0	1	2	2	0	2
1270	14	25	0	1	0	0	0	0	0	3	0	0	0	-1	1	1	1	3	2	3	1	3	3	0	3	3	3	3	0	0
1271	5	27	0	1	0	0	0	0	0	5	0	0	0	0	0	0	0	0	2	3	0	3	1	2	3	3	2	2	0	2
1272	1	36	0	1	1	0	0	0	0	4	0	0	0	2	2	2	0	0	0	0	0	3	2	2	3	2	1	2	0	3
1273	5	59	1	1	1	0	2	0	0	6	1	3	2	-2	1	2	1	1	1	1	0	2	1	3	3	3	0	3	0	1
1274	4	28	1	1	0	0	0	0	2	1	0	2	2	-2	1	1	0	2	0	1	1	1	3	0	2	3	2	2	0	3
1275	5	33	0	1	0	0	2	0	0	3	0	0	0	0	0	0	1	0	2	0	0	3	2	0	0	2	2	2	0	0
1276	12	48	0	0	1	0	2	0	1	1	1	2	2	0	0	0	0	0	0	1	0	3	2	2	2	3	2	2	1	2
1277	8	23	0	0	0	0	1	0	0	8	0	2	2	-2	1	0	0	1	0	0	0	2	0	0	1	2	0	0	0	0
1278	14	30	0	1	0	0	2	0	2	2	0	0	0	-1	1	0	0	3	0	1	0	3	3	3	3	3	3	0	3	2
1279	15	33	0	0	1	0	2	1	0	3	0	0	0	-1	1	0	1	2	2	2	0	2	2	1	2	0	1	1	0	2
1280	1	32	0	1	1	0	2	0	0	4	0	0	0	-1	1	0	1	2	1	3	0	3	3	1	0	2	2	3	0	2
1281	5	39	0	1	1	0	2	0	0	2	0	2	2	0	0	1	1	1	0	0	1	2	2	1	2	2	2	3	0	1
1283	1	63	0	1	1	0	1	0	0	2	0	1	1	2	2	0	1	2	0	0	0	3	2	0	0	3	2	2	0	0
1284	8	19	0	0	0	0	0	1	0	2	0	0	0	-4	1	1	2	2	2	3	0	3	3	3	3	2	1	3	3	3
1285	5	34	0	1	0	0	2	0	1	1	0	0	0	0	0	1	1	0	0	2	0	2	2	1	1	3	3	3	0	2
1286	10	34	0	1	0	0	2	0	0	4	0	0	0	-1	1	1	1	0	0	1	0	3	3	1	2	3	0	2	0	2
1287	10	28	0	0	1	0	0	0	0	2	0	2	2	0	0	1	0	1	0	1	0	2	1	0	1	3	0	1	0	0
1288	4	32	0	1	1	0	0	0	0	4	0	0	0	1	2	0	2	3	2	2	0	2	3	0	0	1	2	1	0	0
1289	10	39	1	1	0	0	2	0	0	2	0	3	3	4	2	1	2	0	1	0	0	2	2	2	2	2	1	2	1	1
1291	5	31	1	0	1	0	2	0	0	3	0	3	3	2	2	1	2	2	2	1	0	2	1	2	3	1	0	1	0	0
1292	5	39	0	1	1	0	2	0	0	2	0	0	0	-2	1	1	0	0	0	0	0	2	2	1	0	3	1	2	0	2
1293	1	50	0	1	1	1	0	1	0	4	1	2	2	2	2	1	1	3	1	2	1	3	3	0	0	3	3	3	0	3
1294	5	47	0	1	1	1	2	1	0	3	1	0	0	0	0	2	0	0	2	2	0	2	2	0	0	2	1	1	0	2
1295	5	34	0	1	0	0	2	0	0	3	0	0	0	0	0	1	1	3	1	1	1	3	3	1	1	3	2	2	0	2
1296	5	39	0	1	0	0	0	0	1	1	0	0	0	0.5	2	0	0	0	0	0	0	2	2	1	0	2	2	2	0	0
1297	5	59	0	1	1	1	1	1	0	4	1	0	2	1	2	2	0	2	0	0	1	2	3	0	0	2	0	2	0	0
1298	5	23	0	0	0	0	0	1	0	5	0	1	0	2	2	2	1	1	2	2	0	2	2	2	1	0	1	1	0	0
1299	5	39	1	1	1	0	2	1	0	4	0	0	0	1	2	0	1	2	1	1	1	2	3	1	2	0	0	2	0	2
1300	8	31	0	1	1	0	2	0	0	5	0	0	0	0	0	0	1	0	0	0	0	2	2	1	1	2	2	2	0	0
1301	5	44	0	2	1	0	2	0	0	5	0	3	3	0	0	1	1	3	0	2	1	3	3	1	0	0	2	3	0	2
1302	5	24	0	0	0	0	2	0	0	7	0	0	1	-2	1	1	0	3	1	0	0	2	2	2	2	3	0	2	0	2
1303	5	37	1	1	1	0	2	0	0	4	0	0	0	0	0	2	1	0	0	1	0	2	3	0	3	3	1	3	0	0
1304	11	27	0	1	0	0	0	0	0	6	0	0	0	0	0	0	1	0	0	0	0	3	3	0	3	2	1	0	0	1
1305	5	29	0	0	0	0	0	0	2	1	0	1	0	3	2	0	1	3	0	0	1	3	3	0	2	3	3	0	3	0
1306	5	25	0	0	0	0	0	0	0	6	1	0	0	-1	1	0	1	2	0	1	0	3	3	0	1	2	1	2	2	0
1307	5	40	0	1	1	1	0	0	0	4	0	0	0	0	0	0	0	2	0	0	1	0	0	0	0	0	0	0	0	0
1308	14	30	0	1	0	0	2	0	2	2	0	1	0	2	2	1	2	3	1	0	1	2	2	2	2	1	2	1	0	2
1309	5	30	1	1	1	0	2	0	0	3	0	1	0	3	2	0	2	0	2	3	0	2	2	2	3	2	2	2	0	2
1310	1	29	0	1	1	0	2	0	1	1	0	0	0	1	2	0	0	2	2	0	0	2	2	0	3	3	2	2	0	3
1311	5	29	0	1	0	0	0	0	0	6	0	0	0	0.6	2	0	1	0	0	1	0	3	1	1	3	2	1	2	0	2
1312	8	20	1	1	0	0	1	1	0	3	0	0	0	0	0	2	0	0	0	0	0	3	3	1	1	3	2	2	0	2
1313	5	29	0	1	1	0	0	0	0	6	0	0	0	2	2	0	0	2	2	2	0	2	0	1	3	1	0	0	0	0
1314	5	33	0	1	1	0	2	0	0	3	0	0	0	0	0	2	0	2	0	0	1	3	2	1	3	3	2	2	0	1
1315	5	53	0	1	1	0	2	0	0	3	1	3	3	0	0	2	1	1	1	0	0	2	1	1	1	0	1	0	0	1
1316	5	28	0	1	0	1	2	1	0	6	0	0	0	3	2	0	1	3	0	0	0	2	3	2	3	0	0	0	0	0
1317	5	35	0	1	1	0	2	0	0	4	0	0	0	0	0	0	0	1	0	0	0	3	2	0	0	3	1	2	0	0
1318	14	29	0	1	0	0	2	0	0	7	0	0	0	0	0	1	2	3	2	3	1	1	2	2	2	2	3	0	0	0
1319	5	23	1	1	0	0	2	1	0	6	0	0	0	-2	1	1	1	0	1	0	0	1	2	1	2	3	1	3	0	3
1320	14	27	0	1	0	0	0	0	0	3	1	0	0	2	2	0	2	3	1	0	0	0	1	2	2	0	1	1	0	2
1321	14	40	0	1	1	0	2	0	0	3	0	0	0	1	2	0	0	0	0	1	0	1	2	2	3	3	3	2	1	2
1322	14	68	0	1	1	0	2	1	0	3	0	2	2	2	2	0	0	0	0	0	0	0	0	0	0	0	0	0	0	0
1323	11	30	0	1	1	0	2	0	0	7	0	0	0	1	2	2	0	1	0	0	0	3	2	2	2	2	1	2	0	1
1324	5	59	0	1	1	1	2	1	0	5	1	0	0	0	0	0	1	3	0	2	0	3	3	1	2	3	3	3	0	3
1325	1	24	0	1	0	0	1	1	2	2	0	0	0	0	0	1	1	0	1	3	0	3	3	1	2	2	2	3	0	1
1326	5	73	0	1	2	0	1	1	1	1	1	0	0	0	0	2	0	0	0	0	0	3	3	0	0	2	3	3	2	2
1327	13	28	0	1	0	0	0	0	2	3	0	0	0	-2	1	1	1	3	1	1	0	3	3	0	0	3	2	2	1	2
1328	2	68	0	1	0	1	1	1	1	1	1	0	0	1	2	1	0	2	0	1	1	3	1	0	0	1	1	1	0	1
1329	1	55	0	1	0	0	2	0	0	2	0	0	0	-1	1	0	0	0	0	2	1	3	3	0	1	3	2	2	0	0
1330	14	36	1	2	0	0	2	0	1	2	1	2	2	2	2	0	1	0	0	0	0	2	3	3	3	2	2	2	0	2
1331	5	36	0	1	1	0	2	0	0	4	0	0	0	0	0	2	0	1	1	1	0	3	3	2	2	3	2	2	0	0
1332	1	70	0	1	0	1	1	1	0	3	0	1	1	0	0	1	0	2	0	1	1	2	1	1	1	3	1	1	0	0
1333	5	65	0	1	1	0	0	1	0	4	1	2	2	0	0	0	0	0	0	1	0	2	2	0	2	2	1	2	0	2
1334	14	72	1	1	1	0	0	0	1	2	1	0	0	0	0	1	1	3	1	0	1	3	2	3	3	3	1	1	0	2
1335	10	30	0	1	0	0	0	0	0	3	0	0	0	1	2	1	1	0	2	2	0	3	2	1	1	2	2	2	0	1
1336	5	58	1	1	1	0	2	0	0	2	1	2	2	-1	1	0	1	0	0	1	0	3	0	3	3	3	2	3	0	1
1337	5	50	1	1	1	0	2	0	0	5	0	1	1	2	2	0	0	3	0	0	0	2	2	1	2	2	0	1	0	0
1338	10	31	0	0	0	0	0	0	0	4	0	0	0	0	0	0	2	0	2	2	0	0	0	0	0	0	0	0	0	0
1339	4	30	0	0	1	1	0	1	1	4	0	3	3	-3	1	0	0	1	0	2	0	3	2	2	3	2	2	2	0	0
1340	5	32	1	1	1	0	2	0	0	3	0	2	2	-1	1	0	1	3	0	1	0	2	2	0	0	0	2	2	0	2
1341	1	21	1	2	0	0	0	1	0	4	0	3	3	0	0	0	0	3	1	1	0	0	0	0	0	0	0	0	0	0
